# Supplementary material for: Physiological responses to a changing winter climate in an early spring‐breeding amphibian
Source: Ecol Evol. 2024 Jul 24;14(7):e70042. doi: 10.1002/ece3.70042 (PMC11267634; doi:10.1002/ece3.70042)
Supplement: Supplementary file 1 — Table S1. [file ECE3-14-e70042-s006.xlsx]

## Sheet: Table S1
Table S1. Raw data for Experiment 1: Warmer winter scenario.
ID	Temperature_acclimation (°C)	Date_collection	Time_collection	Temperature_air_collection (°C)	SVL_collection (cm)	Mass_collection (g)	Temperature_cloaca_CTmin_start (°C)	CTmin_cloaca (°C)	Mass_measurements (g)	Standard metabolic rate (ml O2/h*g)	Daily energy expenditure (J/d*g)	Daily energy expenditure_total	Corticosterone release rate (pg/g/h)	Scaled mass index (body condition)_collection	Scaled mass index (body condition)_measurements
4	4	17.03.2022	19:32:00	3.2	5.7	20.29	4.2	-0.1	20.99	0.0227	11.0976	232.938	39.1139	26.4047	27.1702
6	4	17.03.2022	20:27:00	3.3	5.6	25.92	4.3	-0.1	27.42	0.0196	9.58205	262.74	34.9015	35.5977	37.4163
22	4	18.03.2022	21:56:00	3.4	6.2	26.75	4.3	-0.3	28.49	0.0235	11.4887	327.312	9.06985	26.9537	28.7025
21	4	17.03.2022	21:30:00	3.4	6.9	42.17	4.3	-0.2	42.04	0.0229	11.1954	470.653	18.5419	30.6865	30.7897
27	4	17.03.2022	21:29:00	3.5	5.7	23.31	4	-0.1	23.32	0.0242	11.8309	275.896	42.9674	30.3348	30.1862
18	4	18.03.2022	21:34:00	3.6	6.1	32.33	4	-0.1	31.88	0.0194	9.48427	302.359	54.3915	34.2284	33.7129
16	4	17.03.2022	20:03:00	3.6	6.7	34.54	4.3	-0.2	33.51	0.0207	10.1198	339.115	2.05312	27.4874	26.7915
8	4	17.03.2022	20:32:00	3.6	6.5	30.05	4.4	-0.2	30.43	0.0229	11.1954	340.675	23.743	26.2241	26.6291
19	4	17.03.2022	19:12:00	3.7	6.4	31.07	4.2	-0.3	31.08	0.0231	11.2931	350.99	54.6976	28.4239	28.4844
5	4	17.03.2022	19:22:00	3.8	6.3	33.89	4.4	-0.3	33.58	0.0238	11.6353	390.715	31.8642	32.5255	32.2548
37	4	18.03.2022	20:11:00	3.9	6.3	28.7	4.2	-0.2	31.03	0.0246	12.0264	373.181	40.0902	27.5444	29.8054
10	4	18.03.2022	20:22:00	4	6.15	32.93	4.4	0.2	33.79	0.0253	12.3687	417.937	45.842	34.0083	34.8737
9	4	18.03.2022	20:06:00	4.2	6.5	30.85	4.1	-0.1	29.88	0.0246	12.0264	359.35	4.5917	26.9222	26.1478
13	4	18.03.2022	20:27:00	4.2	6.1	29.8	4.1	-0.4	29.94	0.0218	10.6576	319.088	33.4669	31.5498	31.6614
34	4	18.03.2022	20:20:00	4.2	6.35	31.2	4.1	-0.1	30.54	0.0205	10.022	306.073	17.5999	29.2322	28.6516
38	8	18.03.2022	22:00:00	3.4	6.55	32.04	8	0.2	32.9	0.0289	14.1286	464.832	62.4164	27.3164	28.1404
7	8	18.03.2022	22:00:00	3.5	6.05	36.3	8.1	0.1	33.94	0.0294	14.3731	487.822	85.9458	39.406	36.7828
15	8	17.03.2022	21:29:00	3.5	5.4	25.36	8	0.4	24.11	0.0324	15.8397	381.895	106.989	38.9037	36.6667
25	8	17.03.2022	20:32:00	3.6	6.65	35.66	8.2	0.6	33.81	0.0329	16.0842	543.805	126.59	29.0329	27.6417
49	8	18.03.2022	22:15:00	3.7	6.15	36.86	8	0.4	35.31	0.0311	15.2042	536.859	66.6525	38.067	36.4425
14	8	18.03.2022	21:34:00	3.7	6.4	31.69	8.4	0.3	28.75	0.0336	16.4264	472.258	100.73	28.9911	26.349
24	8	18.03.2022	21:11:00	3.7	5.5	19.22	8.1	0.5	16.92	0.0286	13.982	236.575	224.291	27.8836	24.3624
53	8	18.03.2022	21:17:00	3.7	6.7	35.14	8	0.3	32.08	0.0324	15.8397	508.138	94.467	27.9649	25.6482
33	8	18.03.2022	21:36:00	3.75	6.6	36.25	8.1	0.3	33.96	0.0341	16.6708	566.141	67.9329	30.1988	28.396
29	8	18.03.2022	21:05:00	3.75	6.15	26.17	8.2	0.5	24.85	0.0287	14.0309	348.667	143.219	27.027	25.647
11	8	18.03.2022	21:10:00	3.75	6.55	32.84	8.3	0.2	30.34	0.0288	14.0797	427.179	92.205	27.9984	25.9508
1	8	17.03.2022	19:04:00	3.8	6.3	30.22	8.2	0.2	30.55	0.0309	15.1064	461.5	111.522	29.0032	29.3444
2	8	17.03.2022	19:10:00	3.8	5.9	18.67	8	0.5	19.35	0.0329	16.0842	311.228	193.333	21.8763	22.6004
3	8	17.03.2022	19:06:00	3.8	6.5	24.76	8	0.3	23.55	0.0298	14.5686	343.091	138.408	21.6076	20.6085
17	8	18.03.2022	21:46:00	4.6	6.05	24.75	7.9	0.3	25.21	0.0303	14.8131	373.437	98.1555	26.8677	27.3216

## Sheet: Readme
README
Experiment 1 (Table S1)
ID	ID of the animal
Temperature_acclimation (°C)	Temperature in °C the animal was exposed to for 48h for short-term acclimation
Date_collection	Date of collection
Time_collection	Time of collection
Temperature_air_collection (°C)	Air temperature in °C at the time of animal collection
SVL_collection (cm)	Snout vent length in cm measured at the time of animal collection
Mass_collection (g)	Body mass measured in g at the time of animal collection
Temperature_cloaca_CTmin_start (°C)	Cloacal temperature in °C measured at the beginning of CTmin assessments (i.e. at acclimation temperature: 4° or 8°C)
CTmin_cloaca (°C)	Cloacal temperature in °C when the animal reached CTmin
Mass_measurements (g)	Body mass measured in g at the time of the measurements
Standard metabolic rate (ml O2/h*g)	Standard metabolic rate measured in ml oxygen per h per body mass of the animal in g
Daily energy expenditure (J/d*g)	Daily energy expenditure in J per day x body mass of the animal in g
Daily energy expenditure_total	Total energy expenditure of the animal calculated based on the body mass
Corticosterone release rate (pg/g/h)	Corticosterone release rate in pg per hour per body mass of the animal in g (corticosterone collected using the water-borne method)
Scaled mass index (body condition)_collection	Scaled mass index (body condition) at the time of animal collection
Scaled mass index (body condition)_measurements	Scaled mass index (body condition) at the time of the measurements
