# Supplementary material for: Physiological responses to a changing winter climate in an early spring‐breeding amphibian
Source: Ecol Evol. 2024 Jul 24;14(7):e70042. doi: 10.1002/ece3.70042 (PMC11267634; doi:10.1002/ece3.70042)
Supplement: Supplementary file 2 — Table S2. [file ECE3-14-e70042-s003.xlsx]

## Sheet: Table S2
Table S2. Raw data for Experiment 2: Spring freeze scenario.
ID	Voucher	Treatment	SVL (mm)	Mass_catch (g)	iButton	Start	End	T_set (°C)	T_cloaca_start (°C)	T_cloaca_+1h (°C)	T_cloaca_+3h (°C)	T_cloaca_+6h (°C)	Mass_start (g)	Mass_+6h (g)	Blood_sugar_level (mg/dl)
40	Bufo_40_C1	Control	5.3	23.11	3, 4	13:37:00	19:37:00	4	4	4.1	4.2	4.3	21.78	21.77	50
39	Bufo_39_C3	Control	6.4	31.79	3, 4	13:38:00	19:38:00	4	6.1	4.1	3.9	4.3	32.37	32.01	12
43	Bufo_43_C2	Control	7	40.86	3, 4	13:39:00	19:39:00	4	7.6	4.1	3.9	4.3	40.3	41.19	35
101	Bufo_101_C4	Control	5.734	na	na	10:32:00	16:32:00	4	4.3	4	3.3	3	23.1	23.3	na
102	Bufo_102_C5	Control	6.558	na	na	10:30:00	16:30:00	4	4.65	4.4	3.7	3.6	32.6	30.2	na
35	Bufo_35_F1	Freeze	6.3	24.06	1, 2	13:50:00	19:50:00	-2	6.8	0.5	0.4	0.3	23.29	23.69	51
59	Bufo_59_F2	Freeze	6.6	39.23	1, 2	13:52:00	19:52:00	-2	5.5	0.6	0.4	0	38.9	36.83	52
31	Bufo_31_F3	Freeze	6.5	33.76	1, 2	13:54:00	19:54:00	-2	4.9	0	0.4	0.1	33.28	29.37	75
99	Bufo_99_F4	Freeze	6.693	na	5	10:21:00	16:21:00	-2	5.8	0.8	0.4	0.6	25.8	23.6	na
100	Bufo_100_F5	Freeze	6.574	na	6	10:26:00	16:26:00	-2	4.9	1.1	0.5	0.5	33.1	31.8	na

## Sheet: Readme
README
Experiment 2 (Table S2)
ID	ID of the animal
Voucher	Voucher name for RNA analyses
Treatment	Treatment: control or freeze exposure
Snout_vent_length_ (cm)	Snout vent length measured in cm at collection
Mass_collection (g)	Mass measured in g at collection
Start	Start of treatment exposure
End	End of treatment exposure
Temperature_set (°C)	Treatment temperature: 4°C for control group, -2°C for freeze group
Temperature_cloaca_start (°C)	Cloacal temperature in °C at the start of treament exposure
Temperature_cloaca_+1h (°C)	Cloacal temperture in °C after 1h of treatment exposure
Temperature_cloaca_+3h (°C)	Cloacal temperaturein °C after 3 h of treatment exposure
Temperature_cloaca_+6h (°C)	Cloacal temperaturein °C after 6h of treatment exposure
Mass_start (g)	Mass measured in g at the start of treatment exposure
Mass_+6h (g)	Mass measured in g after 6h of treatment exposure (i.e. end of the experiment)
Blood_sugar_level (mg/dl)	Blood sugar level measured after 6h of treatment exposure (i.e. end of the experiment)
