# Supplementary material for: Physiological responses to a changing winter climate in an early spring‐breeding amphibian
Source: Ecol Evol. 2024 Jul 24;14(7):e70042. doi: 10.1002/ece3.70042 (PMC11267634; doi:10.1002/ece3.70042)
Supplement: Supplementary file 3 — Table S3. [file ECE3-14-e70042-s001.xlsx]

## Sheet: Table S3
Table S3. Spearman’s rank correlation of dependent variables. N=30. Regular: Coefficient of correlation (ρ). Italic: P- values. Bold: Significant high correlations.
	SMR	CORT	Mass_measurements	Scaled mass index (body condition)_measurements	Daily energy expenditure Total
Standard metabolic rate	-	0.748	0.038	-0.288	0.675
CORT	0	-	-0.281	-0.363	0.253
Mass_measurements	0.844	0.133	-	0.43	0.698
Scaled mass index (body condition)_measurements	0.122	0.048	0.018	-	0.103
Daily energy expenditure total	0.001	0.177	0.001	0.586	-
