# Supplementary material for: Physiological responses to a changing winter climate in an early spring‐breeding amphibian
Source: Ecol Evol. 2024 Jul 24;14(7):e70042. doi: 10.1002/ece3.70042 (PMC11267634; doi:10.1002/ece3.70042)
Supplement: Supplementary file 4 — Table S4. [file ECE3-14-e70042-s004.xlsx]

## Sheet: Table S4
Table S4. Summary of transcriptome data for Bufo bufo.
Parameters	Values
Total trinity ‘genes’	170066
Total trinity transcripts	231696
Percent GC	45.86
N50	1322
Minimum contig length (bp)	180
Median contig length (bp)	359
Average contig (bp)	726.99
Maximum contig length (bp)	15124
Total assembled bases	168441434
