# Supplementary material for: Physiological responses to a changing winter climate in an early spring‐breeding amphibian
Source: Ecol Evol. 2024 Jul 24;14(7):e70042. doi: 10.1002/ece3.70042 (PMC11267634; doi:10.1002/ece3.70042)
Supplement: Supplementary file 5 — Table S5. [file ECE3-14-e70042-s002.xlsx]

## Sheet: Table S5
Table S5. Genes differentially expressed in frozen Bufo bufo, relative to control animals including corresponding gene IDs, DEseq2 results, encompassing the fold-change values of differentially expressed genes, and the regulatory state (upregulated or downregulated). Additionally, blast results are provided for further insights into sequence homology.
Trinity_ID	Trinity_Gene_ID	sampleA	sampleB	baseMeanA	baseMeanB	baseMean	log2FoldChange	lfcSE	stat	pvalue	padj	C1L1_Bufo_40_S1	C2L1_Bufo_43_S2	C3L1_Bufo_39_S3	C4L1_Bufo_101_S4	C5L1_Bufo_102_S5	F1L1_Bufo_35_S6	F2L1_Bufo_59_S7	F3L1_Bufo_31_S8	F4L1_Bufo_99_S9	F5L1_Bufo_100_S10	Regulation_freeze	sprot_Top_BLASTX_hit	Protein_BLASTX	Gene_BLASTX	Molecular_Function_BLASTX	Biological_Process_BLASTX	Cellular_Component_BLASTX	sprot_Top_BLASTP_hit	Protein_BLASTP	Gene_BLASTP	Molecular_Function_BLASTP	Biological_Process_BLASTP	Cellular_Component_BLASTP
TRINITY_DN137181	TRINITY_DN137181_c0_g1	freeze	control	527.536	0.389592	263.963	10.1445	1.88639	5.37771	7.54392e-08	0.000262211	0.024	0	0	0.023	0.021	0.024	0.054	27.376	70.413	0.019	Up	sp|Q8CJD3|ZG16_RAT^sp|Q8CJD3|ZG16_RAT^Q:110-505,H:36-167^68.182%ID^E:7.03e-67^.^.	ZG16	Zg16	carbohydrate binding; peptidoglycan binding;	defense response to Gram-positive bacterium; protein transport; suppression of symbiont entry into host	collagen-containing extracellular matrix; extracellular space; Golgi lumen; mucus layer; zymogen granule membrane	sp|Q8K0C5|ZG16_MOUSE^sp|Q8K0C5|ZG16_MOUSE^Q:15-168,H:11-167^65.605%ID^E:2.34e-74^.^.	ZG16	Zg16	carbohydrate binding; peptidoglycan binding	defense response to Gram-positive bacterium; protein transport; suppression of symbiont entry into host	collagen-containing extracellular matrix; extracellular space; Golgi lumen; mucus layer; zymogen granule membrane
TRINITY_DN16546	TRINITY_DN16546_c0_g1	freeze	control	87.2449	493.611	290.428	-2.48085	0.504458	-4.91785	8.75014e-07	0.00245557	14.403	17.824	27.375	21.913	14.266	8.265	1.097	1.533	2.919	3.801	Down	sp|P02730|B3AT_HUMAN^sp|P02730|B3AT_HUMAN^Q:648-223,H:770-911^73.239%ID^E:7.43e-64^.^.	B3AT	SLC4A1	ankyrin binding; bicarbonate transmembrane transporter activity; chloride transmembrane transporter activity; chloride: bicarbonate antiporter activity; hemoglobin binding; monoatomic anion transmembrane transporter activity; protein homodimerization activity; protein-membrane adaptor activity; solute: inorganic anion antiporter activity	bicarbonate transport; blood coagulation; chloride transport; erythrocyte development; intracellular monoatomic ion homeostasis; monoatomic anion transport; negative regulation of glycolytic process through fructose-6-phosphate; negative regulation of oxidoreductase activity; negative regulation of urine volume; pH elevation; plasma membrane phospholipid scrambling; protein localization to plasma…	ankyrin-1 complex; basolateral plasma membrane; blood microparticle; cortical cytoskeleton; cytoplasmic side of plasma membrane; extracellular exosome; membrane; plasma membrane; Z disc;	sp|P02730|B3AT_HUMAN^sp|P02730|B3AT_HUMAN^Q:1-136,H:776-911^72.794%ID^E:2.28e-62^.^.	B3AT	SLC4A1	ankyrin binding; bicarbonate transmembrane transporter activity; chloride transmembrane transporter activity; chloride:bicarbonate antiporter activity; hemoglobin binding; monoatomic anion transmembrane transporter activity; protein homodimerization activity; protein-membrane adaptor activity; solute:inorganic anion antiporter activity	bicarbonate transport; blood coagulation; chloride transmembrane transport; chloride transport; erythrocyte development; intracellular monoatomic ion homeostasis; monoatomic anion transport; negative regulation of glycolytic process through fructose-6-phosphate; negative regulation of oxidoreductase activity; negative regulation of urine volume; pH elevation; plasma membrane phospholipid scrambli…	ankyrin-1 complex; basolateral plasma membrane; blood microparticle; cortical cytoskeleton; cytoplasmic side of plasma membrane; extracellular exosome; membrane; plasma membrane; Z disc
TRINITY_DN104526	TRINITY_DN104526_c0_g1	freeze	control	50.8522	0	25.4261	7.95107	1.09918	7.23365	4.70186e-13	3.25476e-09	0	0	0	0	0	1.984	1.143	2.411	1.451	2.735	Up	.	na	na	na	na	na	.	na	na	na	na	na
TRINITY_DN113213	TRINITY_DN113213_c0_g1	freeze	control	31.8324	0	15.9162	7.246	1.32776	5.4573	4.83436e-08	0.000193066	0	0	0	0	0	0.52	0.599	2.53	1.218	0.82	Up	.	na	na	na	na	na	.	na	na	na	na	na
TRINITY_DN115910	TRINITY_DN115910_c0_g1	freeze	control	0	113.398	56.6989	-24.5021	3.02731	-8.09367	5.78917e-16	3.00556e-11	0	0	6.798	0	15.832	0	0	0	0	0	Down	.	na	na	na	na	na	.	na	na	na	na	na
TRINITY_DN117645	TRINITY_DN117645_c0_g1	freeze	control	81.4415	0	40.7207	8.65006	1.87118	4.62279	3.78615e-06	0.00796875	0	0	0	0	0	0	6.09	5.141	1.546	2.082	Up	.	na	na	na	na	na	.	na	na	na	na	na
TRINITY_DN121231	TRINITY_DN121231_c0_g1	freeze	control	30.3823	0	15.1911	7.25298	1.57268	4.61186	3.99074e-06	0.00796875	0	0	0	0	0	1.637	1.887	0	1.437	1.29	Up	.	na	na	na	na	na	.	na	na	na	na	na
TRINITY_DN123219	TRINITY_DN123219_c0_g1	freeze	control	0	35.728	17.864	-7.79575	1.68989	-4.61317	3.96579e-06	0.00796875	0.55	0	3.663	1.046	1.919	0	0	0	0	0	Down	.	na	na	na	na	na	.	na	na	na	na	na
TRINITY_DN123333	TRINITY_DN123333_c0_g1	freeze	control	0	26.5061	13.2531	-7.37518	1.58655	-4.64855	3.34273e-06	0.0074125	0.73	0	1.945	1.388	1.274	0	0	0	0	0	Down	.	na	na	na	na	na	.	na	na	na	na	na
TRINITY_DN123570	TRINITY_DN123570_c0_g1	freeze	control	0	42.2099	21.105	-8.03443	1.67025	-4.81031	1.50697e-06	0.00401216	0.567	0	3.777	2.696	1.484	0	0	0	0	0	Down	.	na	na	na	na	na	.	na	na	na	na	na
TRINITY_DN128246	TRINITY_DN128246_c0_g1	freeze	control	0	36.9192	18.4596	-7.84909	1.52141	-5.1591	2.48135e-07	0.000831125	1.676	0	2.232	1.593	1.949	0	0	0	0	0	Down	.	na	na	na	na	na	.	na	na	na	na	na
TRINITY_DN129942	TRINITY_DN129942_c0_g1	freeze	control	0	36.5158	18.2579	-7.82984	1.63772	-4.78092	1.74491e-06	0.00452953	1.886	0	0.837	3.586	1.097	0	0	0	0	0	Down	.	na	na	na	na	na	.	na	na	na	na	na
TRINITY_DN133020	TRINITY_DN133020_c0_g1	freeze	control	0	36.5059	18.253	-7.7719	1.38351	-5.61751	1.93727e-08	8.38142e-05	0.387	2.45	2.06	1.47	0.337	0	0	0	0	0	Down	.	na	na	na	na	na	.	na	na	na	na	na
TRINITY_DN133627	TRINITY_DN133627_c0_g1	freeze	control	79.9401	0	39.97	22.828	3.02747	7.54029	4.68939e-14	4.86918e-10	0	0	0	0	0	8.453	0	6.324	0	0	Up	.	na	na	na	na	na	.	na	na	na	na	na
TRINITY_DN135797	TRINITY_DN135797_c0_g1	freeze	control	16.4496	100.775	58.6123	-2.48821	0.526324	-4.72752	2.27283e-06	0.00561898	4.95	3.486	4.395	4.706	1.919	1.091	1.257	0	0.638	0.43	Down	.	na	na	na	na	na	.	na	na	na	na	na
TRINITY_DN138149	TRINITY_DN138149_c0_g1	freeze	control	0	88.4784	44.2392	-9.07599	1.94327	-4.67046	3.00521e-06	0.0069343	0.711	9.016	2.842	0	3.102	0	0	0	0	0	Down	.	na	na	na	na	na	.	na	na	na	na	na
TRINITY_DN138345	TRINITY_DN138345_c0_g1	freeze	control	50.4628	0	25.2314	7.932	1.3533	5.86124	4.59418e-09	2.16833e-05	0	0	0	0	0	0.8	2.763	3.888	0.936	0.63	Up	.	na	na	na	na	na	.	na	na	na	na	na
TRINITY_DN140291	TRINITY_DN140291_c0_g1	freeze	control	41.0869	0	20.5434	7.61795	1.33548	5.70428	1.16835e-08	5.27456e-05	0	0	0	0	0	0.733	0.845	3.565	0.858	1.155	Up	.	na	na	na	na	na	.	na	na	na	na	na
TRINITY_DN141033	TRINITY_DN141033_c0_g1	freeze	control	54.4174	0	27.2087	22.4371	3.02806	7.40973	1.26553e-13	1.19459e-09	0	0	0	0	0	6.167	5.329	0	0	0	Up	.	na	na	na	na	na	.	na	na	na	na	na
TRINITY_DN141585	TRINITY_DN141585_c0_g1	freeze	control	45.5741	0	22.7871	21.6624	3.02842	7.15304	8.48744e-13	5.50803e-09	0	0	0	0	0	0	0	0	6.659	2.491	Up	.	na	na	na	na	na	.	na	na	na	na	na
TRINITY_DN143018	TRINITY_DN143018_c0_g1	freeze	control	0	35.3757	17.6879	-7.78688	1.54927	-5.02615	5.00416e-07	0.00152824	1.859	0	2.476	1.768	1.081	0	0	0	0	0	Down	.	na	na	na	na	na	.	na	na	na	na	na
TRINITY_DN147409	TRINITY_DN147409_c0_g1	freeze	control	0	28.8648	14.4324	-7.49846	1.5453	-4.85244	1.21952e-06	0.0033323	1.257	0	1.675	1.793	1.097	0	0	0	0	0	Down	.	na	na	na	na	na	.	na	na	na	na	na
TRINITY_DN148645	TRINITY_DN148645_c0_g1	freeze	control	109.819	10.8829	60.351	3.2002	0.592863	5.39787	6.74372e-08	0.000250081	0.304	0	0.809	0.577	0.53	3.31	5.548	1.463	8.628	3.082	Up	.	na	na	na	na	na	.	na	na	na	na	na
TRINITY_DN150667	TRINITY_DN150667_c0_g1	freeze	control	0	56.4961	28.248	-8.45278	1.64813	-5.12869	2.91758e-07	0.000946701	3.888	0	1.036	5.174	1.357	0	0	0	0	0	Down	.	na	na	na	na	na	.	na	na	na	na	na
TRINITY_DN153098	TRINITY_DN153098_c0_g1	freeze	control	0	49.2274	24.6137	-23.372	3.02876	-7.71669	1.19392e-14	2.06617e-10	6.297	0	0	3.742	0	0	0	0	0	0	Down	.	na	na	na	na	na	.	na	na	na	na	na
TRINITY_DN155899	TRINITY_DN155899_c0_g1	freeze	control	0	42.2469	21.1235	-8.03882	1.57649	-5.0992	3.41086e-07	0.00107322	1.1	0	2.93	1.569	2.879	0	0	0	0	0	Down	.	na	na	na	na	na	.	na	na	na	na	na
TRINITY_DN163988	TRINITY_DN163988_c0_g1	freeze	control	0	30.2566	15.1283	-7.56452	1.58667	-4.76753	1.86495e-06	0.00472306	1.886	0	0.837	1.195	2.194	0	0	0	0	0	Down	.	na	na	na	na	na	.	na	na	na	na	na
TRINITY_DN168910	TRINITY_DN168910_c0_g1	freeze	control	48.5982	0	24.2991	7.87221	1.30775	6.01967	1.74771e-09	9.0736e-06	0	0	0	0	0	1.542	1.776	3.749	0.451	1.215	Up	.	na	na	na	na	na	.	na	na	na	na	na
TRINITY_DN169090	TRINITY_DN169090_c0_g1	freeze	control	0	47.7241	23.8621	-23.311	3.02884	-7.69632	1.4004e-14	2.07728e-10	8.781	0	0	0.982	0	0	0	0	0	0	Down	.	na	na	na	na	na	.	na	na	na	na	na
TRINITY_DN171943	TRINITY_DN171943_c0_g1	freeze	control	0	65.3752	32.6876	-8.62336	1.40415	-6.14134	8.18287e-10	4.47189e-06	0.826	5.234	4.399	0.785	0.72	0	0	0	0	0	Down	.	na	na	na	na	na	.	na	na	na	na	na
TRINITY_DN196	TRINITY_DN196_c0_g2	freeze	control	60.2602	6431.26	3245.76	-6.72961	1.35868	-4.95306	7.30549e-07	0.00216731	514.48	73.276	9.899	239.44	445.2	0	9.433	0	0.958	1.935	Down	.	na	na	na	na	na	.	na	na	na	na	na
TRINITY_DN20602	TRINITY_DN20602_c2_g1	freeze	control	0	84.2661	42.1331	-9.00241	1.22604	-7.34268	2.0936e-13	1.65455e-09	0.693	4.39	4.612	1.975	4.23	0	0	0	0	0	Down	.	na	na	na	na	na	.	na	na	na	na	na
TRINITY_DN27071	TRINITY_DN27071_c0_g1	freeze	control	190.692	0	95.3458	9.88562	1.8289	5.40522	6.47293e-08	0.00024893	0	0	0	0	0	4.854	1.798	0	29.601	2.465	Up	.	na	na	na	na	na	.	na	na	na	na	na
TRINITY_DN29033	TRINITY_DN29033_c0_g1	freeze	control	0	185.753	92.8766	-24.2139	3.02688	-7.99962	1.24802e-15	4.31958e-11	31.038	0	6.988	0	0	0	0	0	0	0	Down	.	na	na	na	na	na	.	na	na	na	na	na
TRINITY_DN32897	TRINITY_DN32897_c0_g1	freeze	control	92.7865	0	46.3932	23.181	3.02729	7.65735	1.89805e-14	2.1898e-10	0	0	0	0	0	0	0	0	4.847	13.758	Up	.	na	na	na	na	na	.	na	na	na	na	na
TRINITY_DN36310	TRINITY_DN36310_c0_g1	freeze	control	104.278	0	52.1392	8.9887	1.28732	6.98249	2.8999e-12	1.77123e-08	0	0	0	0	0	1.924	2.216	9.355	3.377	1.516	Up	.	na	na	na	na	na	.	na	na	na	na	na
TRINITY_DN5178	TRINITY_DN5178_c1_g1	freeze	control	3.795	115.556	59.6757	-4.74099	0.96119	-4.93242	8.12164e-07	0.00234251	3.06	10.774	2.264	3.878	0.89	0.337	0	0	0.197	0.266	Down	.	na	na	na	na	na	.	na	na	na	na	na
TRINITY_DN57129	TRINITY_DN57129_c0_g1	freeze	control	46.5603	0.386914	23.4736	6.29354	1.35409	4.64778	3.35523e-06	0.0074125	0.078	0	0	0	0	0.232	2.461	3.466	1.668	0.561	Up	.	na	na	na	na	na	.	na	na	na	na	na
TRINITY_DN68449	TRINITY_DN68449_c0_g1	freeze	control	0	30.1929	15.0965	-7.5598	1.60228	-4.71815	2.37994e-06	0.00574694	2.19	0	1.945	0.694	1.274	0	0	0	0	0	Down	.	na	na	na	na	na	.	na	na	na	na	na
TRINITY_DN70760	TRINITY_DN70760_c0_g1	freeze	control	12.4921	88.7555	50.6238	-2.63419	0.481807	-5.46732	4.56893e-08	0.000189764	1.995	4.215	5.314	2.529	2.901	0.659	0.76	0	0.641	0.519	Down	.	na	na	na	na	na	.	na	na	na	na	na
TRINITY_DN71279	TRINITY_DN71279_c0_g1	freeze	control	161.618	15.9402	88.7792	3.22109	0.599055	5.37695	7.57588e-08	0.000262211	0.943	0	1.256	0.359	0.658	2.805	12.066	3.637	5.447	7.899	Up	.	na	na	na	na	na	.	na	na	na	na	na
TRINITY_DN74311	TRINITY_DN74311_c0_g1	freeze	control	21.9502	373.311	197.631	-4.13439	0.89553	-4.6167	3.89887e-06	0.00796875	18.939	5.144	13.333	25.721	11.329	0.805	0.309	1.304	1.726	0	Down	.	na	na	na	na	na	.	na	na	na	na	na
TRINITY_DN74530	TRINITY_DN74530_c0_g1	freeze	control	15.7997	179.881	97.8403	-3.42335	0.738028	-4.63851	3.5093e-06	0.00759135	7.019	8.898	2.805	2.002	13.471	0.696	1.604	0	0.407	0.548	Down	.	na	na	na	na	na	.	na	na	na	na	na
TRINITY_DN85613	TRINITY_DN85613_c0_g1	freeze	control	0	69.6118	34.8059	-23.8368	3.02801	-7.8721	3.48743e-15	9.05285e-11	0	0	8.979	5.127	0	0	0	0	0	0	Down	.	na	na	na	na	na	.	na	na	na	na	na
TRINITY_DN8780	TRINITY_DN8780_c7_g1	freeze	control	0	155.805	77.9024	-24.7076	3.02701	-8.16238	3.28489e-16	3.00556e-11	0	0	10.819	0	20.315	0	0	0	0	0	Down	.	na	na	na	na	na	.	na	na	na	na	na
TRINITY_DN89270	TRINITY_DN89270_c0_g1	freeze	control	0	57.9416	28.9708	-23.5915	3.02838	-7.79015	6.69322e-15	1.38997e-10	8.201	0	3.641	0	0	0	0	0	0	0	Down	.	na	na	na	na	na	.	na	na	na	na	na
TRINITY_DN97228	TRINITY_DN97228_c0_g1	freeze	control	0	44.4166	22.2083	-8.10485	1.76476	-4.5926	4.37765e-06	0.0085764	2.066	0	5.504	0.982	0.451	0	0	0	0	0	Down	.	na	na	na	na	na	.	na	na	na	na	na
TRINITY_DN98853	TRINITY_DN98853_c0_g1	freeze	control	50.6819	0	25.3409	22.3346	3.0282	7.37555	1.6367e-13	1.41621e-09	0	0	0	0	0	0	4.337	0	5.947	0	Up	.	na	na	na	na	na	.	na	na	na	na	na
TRINITY_DN99716	TRINITY_DN99716_c0_g1	freeze	control	0	44.8656	22.4328	-23.2462	3.02901	-7.67451	1.66054e-14	2.15525e-10	0	0	0	1.37	7.544	0	0	0	0	0	na	.	na	na	na	na	na	.	na	na	na	na	na
TRINITY_DN114651	TRINITY_DN114651_c0_g1	freeze	control	127.002	0	63.5011	22.2005	3.027	7.33418	2.23084e-13	1.65455e-09	0	0	0	0	0	0	0	17.371	2.926	0	Up	sp|P20929|NEBU_HUMAN^sp|P20929|NEBU_HUMAN^Q:211-2,H:5096-5165^78.571%ID^E:2.04e-32^.^.`sp|P20929|NEBU_HUMAN^sp|P20929|NEBU_HUMAN^Q:211-11,H:4604-4670^37.313%ID^E:6.22e-09^.^.`sp|P20929|NEBU_HUMAN^sp|P20929|NEBU_HUMAN^Q:208-8,H:5342-5408^32.836%ID^E:4.19e-07^.^.`sp|P20929|NEBU_HUMAN^sp|P20929|NEBU_HUMAN^Q:211-14,H:4849-4914^35.294%ID^E:5.26e-06^.^.	NEBU	NEB	actin filament binding; structural constituent of muscle	cardiac muscle thin filament assembly; muscle organ development; regulation of actin filament length; somatic muscle development;	actin cytoskeleton; cytosol; extracellular exosome; Z disc	.	na	na	na	na	na
TRINITY_DN140350	TRINITY_DN140350_c0_g1	freeze	control	0	25.7258	12.8629	-7.33464	1.56664	-4.68176	2.8442e-06	0.00671193	1.033	0	1.376	0.982	1.802	0	0	0	0	0	Down	sp|P11369|LORF2_MOUSE^sp|P11369|LORF2_MOUSE^Q:227-15,H:795-864^35.211%ID^E:2.09e-06^.^.	LORF2	Pol	endonuclease activity; metal ion binding; RNA-directed DNA polymerase activity;	DNA recombination	na	.	na	na	na	na	na
TRINITY_DN142495	TRINITY_DN142495_c0_g1	freeze	control	33.1086	0	16.5543	7.30391	1.2295	5.94055	2.84071e-09	1.40458e-05	0	0	0	0	0	1.324	1.017	2.146	0.516	1.043	Up	sp|Q7Z5L3|C1QL2_HUMAN^sp|Q7Z5L3|C1QL2_HUMAN^Q:243-31,H:217-287^97.183%ID^E:5.69e-45^.^.	C1QL2	C1QL2	identical protein binding;	neurotransmitter receptor localization to postsynaptic specialization membrane; postsynaptic density assembly; regulation of synapse maturation	cerebellar climbing fiber to Purkinje cell synapse; collagen trimer; hippocampal mossy fiber to CA3 synapse; synaptic cleft;	.	na	na	na	na	na
TRINITY_DN94220	TRINITY_DN94220_c0_g1	freeze	control	0	64.0818	32.0409	-8.60274	1.2562	-6.84822	7.4776e-12	4.3135e-08	0.576	3.649	1.534	4.379	2.009	0	0	0	0	0	Down	sp|Q9UPN3|MACF1_HUMAN^sp|Q9UPN3|MACF1_HUMAN^Q:2-226,H:677-751^72%ID^E:9.43e-31^.^.	MACF1	MACF1	actin binding; actin filament binding; cadherin binding; calcium ion binding; microtubule minus-end binding; RNA binding; structural molecule activity;	Golgie to plasma membrane protein transport; intermediate filament cytoskeleton organization; positive regulation of axon extension; positive regulation of Wnt signaling pathway; regulation of cell migration; regulation of epithelial cell migration; regulation of focal adhesion assembly; regulation of microtubule-based process; regulation of neuron projection arborization; Wnt signaling pathway; …	actin cytoskeleton; cytoplasm; cytoskeleton; Golgi apparatus; membrane; microtubule; plasma membrane; ruffle membrane;	.	na	na	na	na	na
