# Supplementary material for: Physiological responses to a changing winter climate in an early spring‐breeding amphibian
Source: Ecol Evol. 2024 Jul 24;14(7):e70042. doi: 10.1002/ece3.70042 (PMC11267634; doi:10.1002/ece3.70042)
Supplement: Supplementary file 6 — Table S6. [file ECE3-14-e70042-s005.xlsx]

## Sheet: Table S6
Table S6. Gene isoforms differentially expressed in frozen Bufo bufo, relative to control animals including corresponding gene IDs, DEseq2 results, encompassing the fold-change values of differentially expressed gene isoforms, and the regulatory state (upregulated or downregulated). Additionally, blast results are provided for further insights into sequence homology.
Trinity_ID	Trinity_Gene_ID	Trinity_Transcript_ID	sampleA	sampleB	baseMeanA	baseMeanB	baseMean	log2FoldChange	lfcSE	stat	pvalue	padj	C1L1_Bufo_40_S1	C2L1_Bufo_43_S2	C3L1_Bufo_39_S3	C4L1_Bufo_101_S4	C5L1_Bufo_102_S5	F1L1_Bufo_35_S6	F2L1_Bufo_59_S7	F3L1_Bufo_31_S8	F4L1_Bufo_99_S9	F5L1_Bufo_100_S10	Regulation_control	Regulation_freeze	Regulation_freeze	sprot_Top_BLASTX_hit	Protein_BLASTX	Gene_BLASTX	Molecular_Function_BLASTX	Biological_Process_BLASTX	Cellular_Component_BLASTX	sprot_Top_BLASTP_hit	Protein_BLASTP	Gene_BLASTP	Molecular_Function_BLASTP	Biological_Process_BLASTP	Cellular_Component_BLASTP
TRINITY_DN10078	TRINITY_DN10078_c0_g1	TRINITY_DN10078_c0_g1_i2	freeze	control	134.177	0	67.0883	23.6657	3.0269	7.81846	5.34721e-15	3.36725e-12	0	0	0	0	0	0	0	0	0.937	0.974	0	0.3822	Up	sp|P98999|ADCY9_XENLA^sp|P98999|ADCY9_XENLA^Q:62-2227,H:557-1275^81.163%ID^E:0^.^.`sp|P98999|ADCY9_XENLA^sp|P98999|ADCY9_XENLA^Q:1550-2023,H:389-533^26.582%ID^E:3.78e-09^.^.	ADCY9	adcy9	adenylate cyclase activity; ATP binding; metal ion binding	adenylate cyclase-activating adrenergic receptor signaling pathway; adenylate cyclase-activating G protein-coupled receptor signaling pathway; cAMP biosynthetic process; intracellular signal transduction	membrane; plasma membrane	sp|P98999|ADCY9_XENLA^sp|P98999|ADCY9_XENLA^Q:10-709,H:607-1305^82.714%ID^E:0^.^.`sp|P98999|ADCY9_XENLA^sp|P98999|ADCY9_XENLA^Q:454-611,H:389-533^26.582%ID^E:1.09e-09^.^.	ADCY9	adcy9	adenylate cyclase activity; ATP binding; metal ion binding	adenylate cyclase-activating adrenergic receptor signaling pathway; adenylate cyclase-activating G protein-coupled receptor signaling pathway; cAMP biosynthetic process; intracellular signal transduction	membrane; plasma membrane
TRINITY_DN1009	TRINITY_DN1009_c1_g1	TRINITY_DN1009_c1_g1_i6	freeze	control	52.2963	0	26.1481	8.0177	1.88584	4.25153	2.12318e-05	0.00522741	0	0	0	0	0	0	0.871	0.471	0.194	0.651	0	0.4374	Up	na	na	na	na	na	na	na	na	na	na	na	na
TRINITY_DN10369	TRINITY_DN10369_c1_g1	TRINITY_DN10369_c1_g1_i10	freeze	control	607.224	12.6796	309.952	5.5839	1.35843	4.11056	3.947e-05	0.00926498	0.279	0.198	0.831	0	0.036	7.424	13.695	0.916	0.199	44.078	0.2688	13.2624	Up	na	na	na	na	na	na	na	na	na	na	na	na
TRINITY_DN1065	TRINITY_DN1065_c0_g1	TRINITY_DN1065_c0_g1_i6	freeze	control	58.2216	0	29.1108	21.7669	3.02783	7.18893	6.53016e-13	2.27482e-10	0	0	0	0	0	0	0.589	0	1.696	0	0	0.457	Up	na	na	na	na	na	na	na	na	na	na	na	na
TRINITY_DN10774	TRINITY_DN10774_c0_g1	TRINITY_DN10774_c0_g1_i4	freeze	control	218.962	0	109.481	10.0833	2.27319	4.43573	9.17587e-06	0.00237525	0	0	0	0	0	0	0.026	1.627	0.176	0.172	0	0.4002	Up	sp|Q6J1Y9|UBP19_RAT^sp|Q6J1Y9|UBP19_RAT^Q:3565-641,H:312-1271^71.531%ID^E:0^.^.`sp|Q6J1Y9|UBP19_RAT^sp|Q6J1Y9|UBP19_RAT^Q:4750-4157,H:1-191^39.409%ID^E:3.01e-30^.^.	UBP19	Usp19	cysteine-type deubiquitinase activity; Hsp90 protein binding; K48-linked deubiquitinase activity; metal ion binding; ubiquitin protein ligase binding	negative regulation of proteasomal protein catabolic process; negative regulation of skeletal muscle tissue development; positive regulation of cell cycle process; protein deubiquitination; protein K48-linked deubiquitination; protein stabilization; regulation of cellular response to hypoxia; regulation of ERAD pathway; regulation of protein stability; response to endoplasmic reticulum stress; ub…	cytosol; endoplasmic reticulum membrane	sp|Q3UJD6|UBP19_MOUSE^sp|Q3UJD6|UBP19_MOUSE^Q:397-1372,H:314-1276^72.273%ID^E:0^.^.`sp|Q3UJD6|UBP19_MOUSE^sp|Q3UJD6|UBP19_MOUSE^Q:1-198,H:1-190^41.667%ID^E:8.6e-34^.^.	UBP19	Usp19	cysteine-type deubiquitinase activity; Hsp90 protein binding; K48-linked deubiquitinase activity; metal ion binding; ubiquitin protein ligase binding	negative regulation of proteasomal protein catabolic process; negative regulation of skeletal muscle tissue development; positive regulation of cell cycle process; protein deubiquitination; protein K48-linked deubiquitination; protein stabilization; regulation of cellular response to hypoxia; regulation of ERAD pathway; regulation of protein stability; response to endoplasmic reticulum stress; ub…	cytosol; endoplasmic reticulum membrane
TRINITY_DN1083	TRINITY_DN1083_c0_g1	TRINITY_DN1083_c0_g1_i4	freeze	control	62.545	328.518	195.531	-2.36056	0.559238	-4.22102	2.43194e-05	0.0058989	1.413	4.55	5.465	4.325	1.544	0.55	0.631	0.226	0.817	1.295	3.4594	0.7038	Down	na	na	na	na	na	na	na	na	na	na	na	na
TRINITY_DN10843	TRINITY_DN10843_c0_g1	TRINITY_DN10843_c0_g1_i1	freeze	control	16.6606	0	8.33028	6.37974	1.18754	5.37224	7.7766e-08	2.40235e-05	0	0	0	0	0	0.731	1.324	0.542	0.356	1.449	0	0.8804	Up	na	na	na	na	na	na	na	na	na	na	na	na
TRINITY_DN10910	TRINITY_DN10910_c0_g1	TRINITY_DN10910_c0_g1_i1	freeze	control	65.6739	0	32.837	22.6667	3.02765	7.48655	7.07049e-14	2.84082e-11	0	0	0	0	0	0	1.524	0.787	0	0	0	0.4622	Up	sp|Q6GQ63|APC16_XENLA^sp|Q6GQ63|APC16_XENLA^Q:1183-1440,H:27-112^100%ID^E:6.75e-54^.^.	APC16	anapc16	na	cell cycle; cell division; protein ubiquitination	anaphase-promoting complex; cytoplasm; kinetochore	sp|Q6GQ63|APC16_XENLA^sp|Q6GQ63|APC16_XENLA^Q:1-112,H:1-112^99.107%ID^E:2.44e-76^.^.	APC16	anapc16	na	cell cycle; cell division; protein ubiquitination	anaphase-promoting complex; cytoplasm; kinetochore
TRINITY_DN10910	TRINITY_DN10910_c0_g1	TRINITY_DN10910_c0_g1_i4	freeze	control	0	212.984	106.492	-25.321	3.02675	-8.36574	5.97369e-17	1.39722e-13	1.118	5.606	0	0	0	0	0	0	0	0	1.3448	0	Down	sp|Q6GQ63|APC16_XENLA^sp|Q6GQ63|APC16_XENLA^Q:1161-1418,H:27-112^100%ID^E:5.88e-54^.^.	APC16	anapc16	na	cell cycle; cell division; protein ubiquitination	anaphase-promoting complex; cytoplasm; kinetochore	sp|Q6GQ63|APC16_XENLA^sp|Q6GQ63|APC16_XENLA^Q:1-112,H:1-112^99.107%ID^E:2.44e-76^.^.	APC16	anapc16	na	cell cycle; cell division; protein ubiquitination	anaphase-promoting complex; cytoplasm; kinetochore
TRINITY_DN11083	TRINITY_DN11083_c0_g1	TRINITY_DN11083_c0_g1_i4	freeze	control	0	45.9747	22.9873	-23.2468	3.02876	-7.67536	1.6495e-14	8.24635e-12	0.736	0	0.257	0	0	0	0	0	0	0	0.1986	0	Down	sp|Q8R4E0|IRF2_SIGHI^sp|Q8R4E0|IRF2_SIGHI^Q:180-923,H:1-246^70.968%ID^E:3.07e-116^.^.`sp|Q8R4E0|IRF2_SIGHI^sp|Q8R4E0|IRF2_SIGHI^Q:1010-1303,H:253-348^56.122%ID^E:3.07e-116^.^.	IRF2	IRF2	DNA binding; DNA-binding transcription activator activity, RNA polymerase II-specific; DNA-binding transcription factor activity; DNA-binding transcription factor activity, RNA polymerase II-specific; RNA polymerase II cis-regulatory region sequence-specific DNA binding; RNA polymerase II transcription regulatory region sequence-specific DNA binding; sequence-specific double-stranded DNA binding	cell population proliferation; defense response to virus; immune system process; negative regulation of transcription by RNA polymerase II; positive regulation of transcription by RNA polymerase II; regulation of DNA-templated transcription; regulation of transcription by RNA polymerase II	chromatin; cytosol; focal adhesion; nucleoplasm; nucleus	sp|P14316|IRF2_HUMAN^sp|P14316|IRF2_HUMAN^Q:1-248,H:1-246^71.774%ID^E:7.44e-122^.^.	IRF2	IRF2	DNA binding; DNA-binding transcription activator activity, RNA polymerase II-specific; DNA-binding transcription factor activity; DNA-binding transcription factor activity, RNA polymerase II-specific; RNA polymerase II cis-regulatory region sequence-specific DNA binding; RNA polymerase II transcription regulatory region sequence-specific DNA binding; sequence-specific double-stranded DNA binding	cell population proliferation; defense response to virus; immune system process; negative regulation of transcription by RNA polymerase II; positive regulation of transcription by RNA polymerase II; regulation of DNA-templated transcription; regulation of transcription by RNA polymerase II	chromatin; cytosol; focal adhesion; nucleoplasm; nucleus
TRINITY_DN11085	TRINITY_DN11085_c1_g1	TRINITY_DN11085_c1_g1_i4	freeze	control	45.2251	0	22.6125	7.8137	1.85322	4.21629	2.48358e-05	0.00600193	0	0	0	0	0	0.619	0	0.13	0.277	0.208	0	0.2468	Up	sp|Q62725|NFYC_RAT^sp|Q62725|NFYC_RAT^Q:2274-1549,H:1-245^85.714%ID^E:1.46e-98^.^.	NFYC	Nfyc	DNA binding; DNA-binding transcription activator activity, RNA polymerase II-specific; DNA-binding transcription factor activity; protein heterodimerization activity; RNA polymerase II cis-regulatory region sequence-specific DNA binding	histone H3-K4 trimethylation; positive regulation of DNA-templated transcription; positive regulation of transcription by RNA polymerase II; regulation of DNA-templated transcription; regulation of histone acetylation; regulation of transcription by RNA polymerase II; transcription by RNA polymerase II	CCAAT-binding factor complex; nucleoplasm; nucleus; protein-DNA complex; RNA polymerase II transcription regulator complex	sp|Q62725|NFYC_RAT^sp|Q62725|NFYC_RAT^Q:1-242,H:1-245^86.939%ID^E:3.23e-135^.^.	NFYC	Nfyc	DNA binding; DNA-binding transcription activator activity, RNA polymerase II-specific; DNA-binding transcription factor activity; protein heterodimerization activity; RNA polymerase II cis-regulatory region sequence-specific DNA binding	histone H3-K4 trimethylation; positive regulation of DNA-templated transcription; positive regulation of transcription by RNA polymerase II; regulation of DNA-templated transcription; regulation of histone acetylation; regulation of transcription by RNA polymerase II; transcription by RNA polymerase II	CCAAT-binding factor complex; nucleoplasm; nucleus; protein-DNA complex; RNA polymerase II transcription regulator complex
TRINITY_DN11089	TRINITY_DN11089_c0_g1	TRINITY_DN11089_c0_g1_i9	freeze	control	231.129	0	115.564	10.1656	2.3741	4.28187	1.85327e-05	0.00464774	0	0	0	0	0	0.477	0	0.024	4.294	0.05	0	0.969	Up	sp|Q89703|POL_CSVMV^sp|Q89703|POL_CSVMV^Q:1262-192,H:293-639^23.773%ID^E:3.01e-07^.^.	POL	na	na	na	na	na	na	na	na	na	na
TRINITY_DN1113	TRINITY_DN1113_c0_g1	TRINITY_DN1113_c0_g1_i33	freeze	control	158.271	0	79.1355	9.61793	1.89293	5.08097	3.75508e-07	0.000111784	0	0	0	0	0	0.763	0	0.575	0.458	1.28	0	0.6152	Up	sp|Q86U06|RBM23_HUMAN^sp|Q86U06|RBM23_HUMAN^Q:2384-1935,H:146-295^85.333%ID^E:1.36e-77^.^.`sp|Q86U06|RBM23_HUMAN^sp|Q86U06|RBM23_HUMAN^Q:1905-1606,H:282-378^67.327%ID^E:1.16e-29^.^.	RBM23	RBM23	RNA binding; U1 snRNP binding	mRNA processing; RNA splicing; positive regulation of DNA-templated transcription; regulation of mRNA splicing, via spliceosome; RNA splicing	membrane; nucleus	sp|Q86U06|RBM23_HUMAN^sp|Q86U06|RBM23_HUMAN^Q:1-119,H:171-289^90.756%ID^E:1.44e-71^.^.	RBM23	RBM23	RNA binding; U1 snRNP binding	mRNA processing; RNA splicing; positive regulation of DNA-templated transcription; regulation of mRNA splicing, via spliceosome; RNA splicing	membrane; nucleus
TRINITY_DN11249	TRINITY_DN11249_c0_g1	TRINITY_DN11249_c0_g1_i4	freeze	control	232.401	0	116.2	24.4266	3.0266	8.07063	6.99367e-16	7.89693e-13	0	0	0	0	0	0	2.432	0	0	1.284	0	0.7432	Up	sp|Q86TV6|TTC7B_HUMAN^sp|Q86TV6|TTC7B_HUMAN^Q:104-2623,H:1-840^88.214%ID^E:0^.^.	TTC7B	TTC7B	na	phosphatidylinositol phosphate biosynthetic process; protein localization to plasma membrane	cytosol; plasma membrane	sp|Q86TV6|TTC7B_HUMAN^sp|Q86TV6|TTC7B_HUMAN^Q:1-843,H:1-843^88.256%ID^E:0^.^.	TTC7B	TTC7B	na	phosphatidylinositol phosphate biosynthetic process; protein localization to plasma membrane	cytosol; plasma membrane
TRINITY_DN1127	TRINITY_DN1127_c0_g1	TRINITY_DN1127_c0_g1_i8	freeze	control	356.757	0	178.378	25.0277	3.02646	8.26964	1.34369e-16	2.44442e-13	0	0	0	0	0	0	0.52	2.74	0	0	0	0.652	Up	sp|Q92540|SMG7_HUMAN^sp|Q92540|SMG7_HUMAN^Q:4973-1551,H:1-1137^68.772%ID^E:0^.^.	SMG7	SMG7	protein phosphatase 2A binding; telomerase RNA binding; telomeric DNA binding	mRNA export from nucleus; nuclear-transcribed mRNA catabolic process, nonsense-mediated decay; regulation of dephosphorylation	cytoplasm; cytosol; nucleus; telomerase holoenzyme complex	sp|Q92540|SMG7_HUMAN^sp|Q92540|SMG7_HUMAN^Q:48-1188,H:1-1137^69.723%ID^E:0^.^.	SMG7	SMG7	protein phosphatase 2A binding; telomerase RNA binding; telomeric DNA binding	mRNA export from nucleus; nuclear-transcribed mRNA catabolic process, nonsense-mediated decay; regulation of dephosphorylation	cytoplasm; cytosol; nucleus; telomerase holoenzyme complex
TRINITY_DN1153	TRINITY_DN1153_c0_g1	TRINITY_DN1153_c0_g1_i6	freeze	control	391.048	0	195.524	24.5277	3.02643	8.1045	5.29646e-16	6.67058e-13	0	0	0	0	0	2.003	0	0	2.268	0	0	0.8542	Up	sp|Q9JJ50|HGS_RAT^sp|Q9JJ50|HGS_RAT^Q:4391-3156,H:306-738^73.913%ID^E:5.64e-170^.^.`sp|Q9JJ50|HGS_RAT^sp|Q9JJ50|HGS_RAT^Q:5374-4415,H:1-322^86.646%ID^E:8.47e-166^.^.	HGS	HGS	metal ion binding; phosphatidylinositol binding; protein domain specific binding; ubiquitin binding; ubiquitin-like protein ligase binding	endocytic recycling; membrane invagination; negative regulation of angiogenesis; negative regulation of platelet-derived growth factor receptor signaling pathway; negative regulation of receptor signaling pathway via JAK-STAT; negative regulation of vascular endothelial growth factor receptor signaling pathway; positive regulation of exosomal secretion; positive regulation of gene expression; pro…	cytosol; early endosome; early endosome membrane; ESCRT-0 complex; lysosome; multivesicular body membrane	sp|Q0V8S0|HGS_BOVIN^sp|Q0V8S0|HGS_BOVIN^Q:1-320,H:1-322^87.267%ID^E:0^.^.	HGS	HGS	metal ion binding; phosphatidylinositol binding; protein domain specific binding; ubiquitin binding; ubiquitin-like protein ligase binding	endocytic recycling; membrane invagination; negative regulation of angiogenesis; negative regulation of platelet-derived growth factor receptor signaling pathway; negative regulation of receptor signaling pathway via JAK-STAT; negative regulation of vascular endothelial growth factor receptor signaling pathway; positive regulation of exosomal secretion; positive regulation of gene expression; pro…	cytosol; early endosome; early endosome membrane; ESCRT-0 complex; lysosome; multivesicular body membrane
TRINITY_DN11546	TRINITY_DN11546_c0_g1	TRINITY_DN11546_c0_g1_i4	freeze	control	0	309.774	154.887	-10.8945	1.94871	-5.59063	2.26242e-08	7.22773e-06	1.001	0.608	0.938	0.467	0	0	0	0	0	0	0.6028	0	Down	sp|Q8IYD8|FANCM_HUMAN^sp|Q8IYD8|FANCM_HUMAN^Q:13-2316,H:41-790^63.043%ID^E:0^.^.`sp|Q8IYD8|FANCM_HUMAN^sp|Q8IYD8|FANCM_HUMAN^Q:4072-5838,H:1413-2037^46.019%ID^E:1.4e-120^.^.	FANCM	FANCM	3'-5' DNA helicase activity; ATP binding; ATP hydrolysis activity; chromatin binding; four-way junction DNA binding; four-way junction helicase activity; nuclease activity; RNA helicase activity	double-strand break repair via synthesis-dependent strand annealing; interstrand cross-link repair; positive regulation of protein monoubiquitination; replication fork processing; resolution of meiotic recombination intermediates	chromatin; FANCM-MHF complex; Fanconi anaemia nuclear complex; nucleoplasm	sp|Q8IYD8|FANCM_HUMAN^sp|Q8IYD8|FANCM_HUMAN^Q:1-814,H:158-1024^52.105%ID^E:0^.^.`sp|Q8IYD8|FANCM_HUMAN^sp|Q8IYD8|FANCM_HUMAN^Q:991-1801,H:1131-2037^39.479%ID^E:1.03e-146^.^.	FANCM	FANCM	3'-5' DNA helicase activity; ATP binding; ATP hydrolysis activity; chromatin binding; four-way junction DNA binding; four-way junction helicase activity; nuclease activity; RNA helicase activity	double-strand break repair via synthesis-dependent strand annealing; interstrand cross-link repair; positive regulation of protein monoubiquitination; replication fork processing; resolution of meiotic recombination intermediates	chromatin; FANCM-MHF complex; Fanconi anaemia nuclear complex; nucleoplasm
TRINITY_DN11546	TRINITY_DN11546_c0_g1	TRINITY_DN11546_c0_g1_i5	freeze	control	277.737	0	138.868	10.4278	2.04515	5.09879	3.41828e-07	0.000102222	0	0	0	0	0	0.527	0.587	1.119	0	0.224	0	0.4914	Up	sp|Q8IYD8|FANCM_HUMAN^sp|Q8IYD8|FANCM_HUMAN^Q:13-2316,H:41-790^63.043%ID^E:0^.^.`sp|Q8IYD8|FANCM_HUMAN^sp|Q8IYD8|FANCM_HUMAN^Q:4102-5868,H:1413-2037^46.656%ID^E:1.35e-120^.^.	FANCM	FANCM	3'-5' DNA helicase activity; ATP binding; ATP hydrolysis activity; chromatin binding; four-way junction DNA binding; four-way junction helicase activity; nuclease activity; RNA helicase activity	double-strand break repair via synthesis-dependent strand annealing; interstrand cross-link repair; positive regulation of protein monoubiquitination; replication fork processing; resolution of meiotic recombination intermediates	chromatin; FANCM-MHF complex; Fanconi anaemia nuclear complex; nucleoplasm	sp|Q8IYD8|FANCM_HUMAN^sp|Q8IYD8|FANCM_HUMAN^Q:1-814,H:158-1024^52.105%ID^E:0^.^.`sp|Q8IYD8|FANCM_HUMAN^sp|Q8IYD8|FANCM_HUMAN^Q:991-1811,H:1131-2037^39.29%ID^E:7.71e-148^.^.	FANCM	FANCM	3'-5' DNA helicase activity; ATP binding; ATP hydrolysis activity; chromatin binding; four-way junction DNA binding; four-way junction helicase activity; nuclease activity; RNA helicase activity	double-strand break repair via synthesis-dependent strand annealing; interstrand cross-link repair; positive regulation of protein monoubiquitination; replication fork processing; resolution of meiotic recombination intermediates	chromatin; FANCM-MHF complex; Fanconi anaemia nuclear complex; nucleoplasm
TRINITY_DN11546	TRINITY_DN11546_c0_g1	TRINITY_DN11546_c0_g1_i7	freeze	control	53.5877	0	26.7939	22.3867	3.02797	7.39329	1.43241e-13	5.48595e-11	0	0	0	0	0	0	0.35	0	0	0.202	0	0.1104	Up	sp|Q8IYD8|FANCM_HUMAN^sp|Q8IYD8|FANCM_HUMAN^Q:13-2316,H:41-790^63.043%ID^E:0^.^.`sp|Q8IYD8|FANCM_HUMAN^sp|Q8IYD8|FANCM_HUMAN^Q:4087-5853,H:1413-2037^46.019%ID^E:1.44e-120^.^.	FANCM	FANCM	3'-5' DNA helicase activity; ATP binding; ATP hydrolysis activity; chromatin binding; four-way junction DNA binding; four-way junction helicase activity; nuclease activity; RNA helicase activity	double-strand break repair via synthesis-dependent strand annealing; interstrand cross-link repair; positive regulation of protein monoubiquitination; replication fork processing; resolution of meiotic recombination intermediates	chromatin; FANCM-MHF complex; Fanconi anaemia nuclear complex; nucleoplasm	sp|Q8IYD8|FANCM_HUMAN^sp|Q8IYD8|FANCM_HUMAN^Q:1-819,H:158-1024^51.927%ID^E:0^.^.`sp|Q8IYD8|FANCM_HUMAN^sp|Q8IYD8|FANCM_HUMAN^Q:996-1806,H:1131-2037^39.479%ID^E:1.02e-146^.^.	FANCM	FANCM	3'-5' DNA helicase activity; ATP binding; ATP hydrolysis activity; chromatin binding; four-way junction DNA binding; four-way junction helicase activity; nuclease activity; RNA helicase activity	double-strand break repair via synthesis-dependent strand annealing; interstrand cross-link repair; positive regulation of protein monoubiquitination; replication fork processing; resolution of meiotic recombination intermediates	chromatin; FANCM-MHF complex; Fanconi anaemia nuclear complex; nucleoplasm
TRINITY_DN1165	TRINITY_DN1165_c1_g2	TRINITY_DN1165_c1_g2_i12	freeze	control	0	86.0074	43.0037	-24.0953	3.02757	-7.95862	1.73968e-15	1.51911e-12	0	0	0	3.296	2.38	0	0	0	0	0	1.1352	0	Down	na	na	na	na	na	na	na	na	na	na	na	na
TRINITY_DN1165	TRINITY_DN1165_c1_g2	TRINITY_DN1165_c1_g2_i13	freeze	control	279.894	0	139.947	10.4375	1.01724	10.2606	1.06058e-24	3.47293e-20	0	0	0	0	0	1.335	2.941	1.525	1.214	1.604	0	1.7238	Up	na	na	na	na	na	na	na	na	na	na	na	na
TRINITY_DN1165	TRINITY_DN1165_c1_g2	TRINITY_DN1165_c1_g2_i3	freeze	control	87.0983	0	43.5491	8.763	1.58815	5.51775	3.43362e-08	1.07594e-05	0	0	0	0	0	1.527	1.169	0	1.209	1.267	0	1.0344	Up	na	na	na	na	na	na	na	na	na	na	na	na
TRINITY_DN1175	TRINITY_DN1175_c0_g1	TRINITY_DN1175_c0_g1_i4	freeze	control	111.649	0	55.8244	23.4027	3.02705	7.73121	1.0653e-14	5.81394e-12	0	0	0	0	0	0	0	4.738	10.21	0	0	2.9896	Up	na	na	na	na	na	na	na	na	na	na	na	na
TRINITY_DN11753	TRINITY_DN11753_c1_g1	TRINITY_DN11753_c1_g1_i4	freeze	control	18.697	0	9.34852	6.56781	1.18975	5.52032	3.38379e-08	1.06542e-05	0	0	0	0	0	0.651	0.478	0.118	0.265	0.166	0	0.3356	Up	sp|A1IGU3|ARH37_RAT^sp|A1IGU3|ARH37_RAT^Q:489-785,H:63-159^40.404%ID^E:9.47e-12^.^.	ARH37	Arhgef37	guanyl-nucleotide exchange factor activity	na	cytoplasm; synapse	na	na	na	na	na	na
TRINITY_DN11805	TRINITY_DN11805_c0_g1	TRINITY_DN11805_c0_g1_i9	freeze	control	763.511	0	381.755	23.9486	2.76184	8.67126	4.27364e-18	1.99918e-14	0	0	0	0	0	0	6.757	0	12.369	12.106	0	6.2464	Up	sp|Q2KHZ9|GCDH_BOVIN^sp|Q2KHZ9|GCDH_BOVIN^Q:1679-471,H:35-438^80.693%ID^E:0^.^.	GCDH	GCDH	fatty-acyl-CoA binding; flavin adenine dinucleotide binding; glutaryl-CoA dehydrogenase activity	fatty acid beta-oxidation using acyl-CoA dehydrogenase; fatty-acyl-CoA biosynthetic process; tryptophan metabolic process	mitochondrial matrix	sp|Q2KHZ9|GCDH_BOVIN^sp|Q2KHZ9|GCDH_BOVIN^Q:5-407,H:35-438^80.693%ID^E:0^.^.	GCDH	GCDH	fatty-acyl-CoA binding; flavin adenine dinucleotide binding; glutaryl-CoA dehydrogenase activity	fatty acid beta-oxidation using acyl-CoA dehydrogenase; fatty-acyl-CoA biosynthetic process; tryptophan metabolic process	mitochondrial matrix
TRINITY_DN1191	TRINITY_DN1191_c0_g1	TRINITY_DN1191_c0_g1_i3	freeze	control	42.7475	0	21.3738	21.5703	3.02842	7.12261	1.05899e-12	3.6311e-10	0	0	0	0	0	1.039	5.944	0	0	0	0	1.3966	Up	na	na	na	na	na	na	na	na	na	na	na	na
TRINITY_DN12034	TRINITY_DN12034_c0_g1	TRINITY_DN12034_c0_g1_i1	freeze	control	0	249.831	124.915	-25.5421	3.02667	-8.43903	3.19991e-17	9.11154e-14	0	0.34	2.942	0	0	0	0	0	0	0	0.6564	0	Down	sp|Q8BW72|KDM4A_MOUSE^sp|Q8BW72|KDM4A_MOUSE^Q:2904-1369,H:543-1064^68.391%ID^E:0^.^.`sp|Q8BW72|KDM4A_MOUSE^sp|Q8BW72|KDM4A_MOUSE^Q:4347-3034,H:1-471^73.248%ID^E:0^.^.	KDM4A	Kdm4a	histone demethylase activity; histone H3K36 demethylase activity; histone H3K36me2/H3K36me3 demethylase activity; histone H3K9 demethylase activity; histone H3K9me2/H3K9me3 demethylase activity; methylated histone binding; ubiquitin protein ligase binding; zinc ion binding	apoptotic chromosome condensation; cardiac muscle hypertrophy in response to stress; chromatin remodeling; negative regulation of astrocyte differentiation; negative regulation of autophagy; negative regulation of DNA-templated transcription; negative regulation of gene expression; positive regulation of gene expression; positive regulation of neuron differentiation; response to nutrient levels	cytosol; fibrillar center; nucleoplasm; nucleus;; pericentric heterochromatin	sp|Q8BW72|KDM4A_MOUSE^sp|Q8BW72|KDM4A_MOUSE^Q:1-979,H:15-1064^67.333%ID^E:0^.^.	KDM4A	Kdm4a	histone demethylase activity; histone H3K36 demethylase activity; histone H3K36me2/H3K36me3 demethylase activity; histone H3K9 demethylase activity; histone H3K9me2/H3K9me3 demethylase activity; methylated histone binding; ubiquitin protein ligase binding; zinc ion binding	apoptotic chromosome condensation; cardiac muscle hypertrophy in response to stress; chromatin remodeling; negative regulation of astrocyte differentiation; negative regulation of autophagy; negative regulation of DNA-templated transcription; negative regulation of gene expression; positive regulation of gene expression; positive regulation of neuron differentiation; response to nutrient levels	cytosol; fibrillar center; nucleoplasm; nucleus;; pericentric heterochromatin
TRINITY_DN12131	TRINITY_DN12131_c0_g1	TRINITY_DN12131_c0_g1_i10	freeze	control	401.413	0	200.707	10.9605	1.95905	5.59479	2.20885e-08	7.09118e-06	0	0	0	0	0	0	2.628	2.848	2.157	3.235	0	2.1736	Up	sp|Q5R581|KLC1_PONAB^sp|Q5R581|KLC1_PONAB^Q:2060-432,H:1-541^95.788%ID^E:0^.^.	KLC1	KLC1	cytoskeletal motor activity; kinesin binding	cell adhesion; microtubule-based movement; stress granule disassembly	cytoplasm; cytoplasmic vesicle; cytosol; growth cone; kinesin complex; membrane; microtubule	sp|Q07866|KLC1_HUMAN^sp|Q07866|KLC1_HUMAN^Q:1-562,H:1-558^93.805%ID^E:0^.^.	KLC1	KLC1	cytoskeletal motor activity; kinesin binding	cell adhesion; microtubule-based movement; stress granule disassembly	cytoplasm; cytoplasmic vesicle; cytosol; growth cone; kinesin complex; membrane; microtubule
TRINITY_DN12131	TRINITY_DN12131_c0_g1	TRINITY_DN12131_c0_g1_i16	freeze	control	0	133.971	66.9855	-24.6912	3.02708	-8.15677	3.44099e-16	4.59906e-13	3.335	0	0.842	0	0	0	0	0	0	0	0.8354	0	Down	sp|Q5R581|KLC1_PONAB^sp|Q5R581|KLC1_PONAB^Q:1993-365,H:1-541^95.788%ID^E:0^.^.	KLC1	KLC1	cytoskeletal motor activity; kinesin binding	cell adhesion; microtubule-based movement; stress granule disassembly	cytoplasm; cytoplasmic vesicle; cytosol; growth cone; kinesin complex; membrane; microtubule	sp|Q07866|KLC1_HUMAN^sp|Q07866|KLC1_HUMAN^Q:1-562,H:1-558^93.805%ID^E:0^.^.	KLC1	KLC1	cytoskeletal motor activity; kinesin binding	cell adhesion; microtubule-based movement; stress granule disassembly	cytoplasm; cytoplasmic vesicle; cytosol; growth cone; kinesin complex; membrane; microtubule
TRINITY_DN12131	TRINITY_DN12131_c0_g1	TRINITY_DN12131_c0_g1_i2	freeze	control	127.223	0	63.6117	23.5871	3.02694	7.79238	6.57605e-15	3.87993e-12	0	0	0	0	0	0	0	0	1.848	1.6	0	0.6896	Up	sp|Q5R581|KLC1_PONAB^sp|Q5R581|KLC1_PONAB^Q:2254-614,H:1-550^96.727%ID^E:0^.^.	KLC1	KLC1	cytoskeletal motor activity; kinesin binding	cell adhesion; microtubule-based movement; stress granule disassembly	cytoplasm; cytoplasmic vesicle; cytosol; growth cone; kinesin complex; membrane; microtubule	sp|Q07866|KLC1_HUMAN^sp|Q07866|KLC1_HUMAN^Q:1-557,H:1-560^95.536%ID^E:0^.^.	KLC1	KLC1	cytoskeletal motor activity; kinesin binding	cell adhesion; microtubule-based movement; stress granule disassembly	cytoplasm; cytoplasmic vesicle; cytosol; growth cone; kinesin complex; membrane; microtubule
TRINITY_DN12131	TRINITY_DN12131_c0_g1	TRINITY_DN12131_c0_g1_i3	freeze	control	89.4575	0	44.7287	23.1001	3.02726	7.63069	2.33493e-14	1.11618e-11	0	0	0	0	0	0	0	0	1.922	0.749	0	0.5342	Up	sp|Q5R581|KLC1_PONAB^sp|Q5R581|KLC1_PONAB^Q:2065-425,H:1-550^96.727%ID^E:0^.^.	KLC1	KLC1	cytoskeletal motor activity; kinesin binding	cell adhesion; microtubule-based movement; stress granule disassembly	cytoplasm; cytoplasmic vesicle; cytosol; growth cone; kinesin complex; membrane; microtubule	sp|Q07866|KLC1_HUMAN^sp|Q07866|KLC1_HUMAN^Q:1-557,H:1-560^95.536%ID^E:0^.^.	KLC1	KLC1	cytoskeletal motor activity; kinesin binding	cell adhesion; microtubule-based movement; stress granule disassembly	cytoplasm; cytoplasmic vesicle; cytosol; growth cone; kinesin complex; membrane; microtubule
TRINITY_DN125	TRINITY_DN125_c0_g1	TRINITY_DN125_c0_g1_i14	freeze	control	77.4634	0	38.7317	22.8415	3.02743	7.54485	4.52795e-14	1.93817e-11	0	0	0	0	0	0	8.412	1.615	0	0	0	2.0054	Up	na	na	na	na	na	na	na	na	na	na	na	na
TRINITY_DN12733	TRINITY_DN12733_c0_g1	TRINITY_DN12733_c0_g1_i14	freeze	control	0	50.7818	25.3909	-23.3813	3.02852	-7.72037	1.15993e-14	6.16197e-12	0	0	0	0.194	0.238	0	0	0	0	0	0.0864	0	Down	sp|O95819|M4K4_HUMAN^sp|O95819|M4K4_HUMAN^Q:4135-2921,H:835-1239^95.062%ID^E:0^.^.`sp|O95819|M4K4_HUMAN^sp|O95819|M4K4_HUMAN^Q:6769-5678,H:1-364^99.176%ID^E:0^.^.`sp|O95819|M4K4_HUMAN^sp|O95819|M4K4_HUMAN^Q:5365-4301,H:498-840^81.127%ID^E:1.14e-107^.^.	M4K4	MAP4K4	ATP binding; creatine kinase activity; microtubule binding; protein serine kinase activity; protein serine/threonine kinase activity	intracellular signal transduction; MAPK cascade; negative regulation of apoptotic process; negative regulation of cell-matrix adhesion; neuron projection morphogenesis; positive regulation of ARF protein signal transduction; positive regulation of cell migration; positive regulation of focal adhesion assembly; positive regulation of focal adhesion disassembly; positive regulation of GTPase activi…	cytoplasm; focal adhesion;	sp|P83510|TNIK_MOUSE^sp|P83510|TNIK_MOUSE^Q:1-1283,H:1-1323^64.059%ID^E:0^.^.	TNIK	Tnik	ATP binding; protein kinase activity; protein serine kinase activity; protein serine/threonine kinase activity	actin cytoskeleton reorganization; cytoskeleton organization; intracellular signal transduction; MAPK cascade; microvillus assembly; neuron projection morphogenesis; positive regulation of dendrite morphogenesis; positive regulation of JNK cascade; positive regulation of protein phosphorylation; protein autophosphorylation; protein localization to plasma membrane; protein phosphorylation; regulat…	apical plasma membrane; cytoplasm; cytoskeleton; cytosol; glutamatergic synapse; nucleoplasm; nucleus; perinuclear region of cytoplasm; postsynaptic density, intracellular component; presynapse; recycling endosome
TRINITY_DN12733	TRINITY_DN12733_c0_g1	TRINITY_DN12733_c0_g1_i28	freeze	control	71.489	0	35.7445	22.7811	3.02753	7.52465	5.28607e-14	2.19108e-11	0	0	0	0	0	0	0	0	0.346	0.238	0	0.1168	Up	sp|P83510|TNIK_MOUSE^sp|P83510|TNIK_MOUSE^Q:5688-2953,H:446-1323^55.532%ID^E:0^.^.`sp|P83510|TNIK_MOUSE^sp|P83510|TNIK_MOUSE^Q:7173-6082,H:1-362^88.187%ID^E:5.54e-174^.^.	TNIK	Tnik	ATP binding; protein kinase activity; protein serine kinase activity; protein serine/threonine kinase activity	actin cytoskeleton reorganization; cytoskeleton organization; intracellular signal transduction; MAPK cascade; microvillus assembly; neuron projection morphogenesis; positive regulation of dendrite morphogenesis; positive regulation of JNK cascade; positive regulation of protein phosphorylation; protein autophosphorylation; protein localization to plasma membrane; protein phosphorylation; regulat…	apical plasma membrane; cytoplasm; cytoskeleton; cytosol; glutamatergic synapse; nucleoplasm; nucleus; perinuclear region of cytoplasm; postsynaptic density, intracellular component; presynapse; recycling endosome	sp|P97820|M4K4_MOUSE^sp|P97820|M4K4_MOUSE^Q:1-1407,H:1-1233^79.673%ID^E:0^.^.	M4K4	MAP4K4	ATP binding; creatine kinase activity; microtubule binding; protein serine kinase activity; protein serine/threonine kinase activity	intracellular signal transduction; MAPK cascade; negative regulation of apoptotic process; negative regulation of cell-matrix adhesion; neuron projection morphogenesis; positive regulation of ARF protein signal transduction; positive regulation of cell migration; positive regulation of focal adhesion assembly; positive regulation of focal adhesion disassembly; positive regulation of GTPase activi…	cytoplasm; focal adhesion
TRINITY_DN12733	TRINITY_DN12733_c0_g1	TRINITY_DN12733_c0_g1_i7	freeze	control	50.3522	0	25.1761	22.3017	3.02809	7.36493	1.77235e-13	6.5578e-11	0	0	0	0	0	0.297	0	0	0.158	0	0	0.091	Up	sp|O95819|M4K4_HUMAN^sp|O95819|M4K4_HUMAN^Q:4167-2953,H:835-1239^95.062%ID^E:0^.^.`sp|O95819|M4K4_HUMAN^sp|O95819|M4K4_HUMAN^Q:6801-5710,H:1-364^99.176%ID^E:0^.^.`sp|O95819|M4K4_HUMAN^sp|O95819|M4K4_HUMAN^Q:5397-4333,H:498-840^81.127%ID^E:1.15e-107^.^.	M4K4	MAP4K4	ATP binding; creatine kinase activity; microtubule binding; protein serine kinase activity; protein serine/threonine kinase activity	intracellular signal transduction; MAPK cascade; negative regulation of apoptotic process; negative regulation of cell-matrix adhesion; neuron projection morphogenesis; positive regulation of ARF protein signal transduction; positive regulation of cell migration; positive regulation of focal adhesion assembly; positive regulation of focal adhesion disassembly; positive regulation of GTPase activi…	cytoplasm; focal adhesion;	sp|P83510|TNIK_MOUSE^sp|P83510|TNIK_MOUSE^Q:1-1283,H:1-1323^64.059%ID^E:0^.^.	TNIK	Tnik	na	na	na
TRINITY_DN1275	TRINITY_DN1275_c0_g1	TRINITY_DN1275_c0_g1_i6	freeze	control	0	162.317	81.1584	-9.96017	1.92366	-5.17772	2.24619e-07	6.74795e-05	1.034	1.175	1.128	0.454	0	0	0	0	0	0	0.7582	0	Down	sp|Q640S1|S39A9_XENTR^sp|Q640S1|S39A9_XENTR^Q:170-1075,H:1-303^92.409%ID^E:1.02e-148^.^.	S39A9	na	na	na	na	sp|Q6NRM1|S399B_XENLA^sp|Q6NRM1|S399B_XENLA^Q:1-302,H:1-303^94.059%ID^E:0^.^.	S399B	slc39a9-b	androgen binding; G protein-coupled receptor activity; zinc efflux transmembrane transporter activity; zinc ion transmembrane transporter activity	bicellular tight junction assembly; intracellular zinc ion homeostasis; regulation of cellular response to testosterone stimulus; regulation of vascular endothelial cell proliferation; zinc ion transmembrane transport	mitochondrial membrane; mitochondrion; nucleus; perinuclear region of cytoplasm; plasma membrane; trans-Golgi network
TRINITY_DN1279	TRINITY_DN1279_c0_g1	TRINITY_DN1279_c0_g1_i1	freeze	control	0	148.732	74.3658	-24.8345	3.02699	-8.20437	2.31802e-16	3.61452e-13	0	0	0.792	0	0.158	0	0	0	0	0	0.19	0	Down	sp|Q9JHU4|DYHC1_MOUSE^sp|Q9JHU4|DYHC1_MOUSE^Q:9461-4329,H:1648-3358^95.502%ID^E:0^.^.`sp|Q9JHU4|DYHC1_MOUSE^sp|Q9JHU4|DYHC1_MOUSE^Q:4336-275,H:3291-4644^90.842%ID^E:0^.^.	DYHC1	Akt3	ATP binding; protein kinase activity; protein kinase C binding; protein serine kinase activity; protein serine/threonine kinase activity	brain morphogenesis; cellular response to insulin stimulus; homeostasis of number of cells within a tissue; intracellular signal transduction; mitochondrial genome maintenance; negative regulation of cellular senescence; peptidyl-serine phosphorylation; peptidyl-threonine phosphorylation; positive regulation of angiogenesis; positive regulation of artery morphogenesis; positive regulation of bloo…	nucleus; cytoplasm; plasma membrane	sp|Q9JHU4|DYHC1_MOUSE^sp|Q9JHU4|DYHC1_MOUSE^Q:4-1592,H:1769-3358^95.975%ID^E:0^.^.	DYHC1	Akt3	ATP binding; protein kinase activity; protein kinase C binding; protein serine kinase activity; protein serine/threonine kinase activity	brain morphogenesis; cellular response to insulin stimulus; homeostasis of number of cells within a tissue; intracellular signal transduction; mitochondrial genome maintenance; negative regulation of cellular senescence; peptidyl-serine phosphorylation; peptidyl-threonine phosphorylation; positive regulation of angiogenesis; positive regulation of artery morphogenesis; positive regulation of bloo…	nucleus; cytoplasm; plasma membrane
TRINITY_DN1279	TRINITY_DN1279_c0_g1	TRINITY_DN1279_c0_g1_i12	freeze	control	670.856	0	335.428	-23.8031	2.79818	-8.50664	1.79042e-17	6.51425e-14	0	0	0	0	0	0	0.527	0	3.129	0.761	0	0.8834	Up	sp|Q9JHU4|DYHC1_MOUSE^sp|Q9JHU4|DYHC1_MOUSE^Q:9257-267,H:1648-4644^94.063%ID^E:0^.^.	DYHC1	Akt3	ATP binding; protein kinase activity; protein kinase C binding; protein serine kinase activity; protein serine/threonine kinase activity	brain morphogenesis; cellular response to insulin stimulus; homeostasis of number of cells within a tissue; intracellular signal transduction; mitochondrial genome maintenance; negative regulation of cellular senescence; peptidyl-serine phosphorylation; peptidyl-threonine phosphorylation; positive regulation of angiogenesis; positive regulation of artery morphogenesis; positive regulation of bloo…	nucleus; cytoplasm; plasma membrane	sp|Q14204|DYHC1_HUMAN^sp|Q14204|DYHC1_HUMAN^Q:1-2635,H:2012-4646^94.421%ID^E:0^.^.	DYHC1	Akt3	ATP binding; protein kinase activity; protein kinase C binding; protein serine kinase activity; protein serine/threonine kinase activity	brain morphogenesis; cellular response to insulin stimulus; homeostasis of number of cells within a tissue; intracellular signal transduction; mitochondrial genome maintenance; negative regulation of cellular senescence; peptidyl-serine phosphorylation; peptidyl-threonine phosphorylation; positive regulation of angiogenesis; positive regulation of artery morphogenesis; positive regulation of bloo…	nucleus; cytoplasm; plasma membrane
TRINITY_DN1279	TRINITY_DN1279_c0_g1	TRINITY_DN1279_c0_g1_i5	freeze	control	0	502.487	251.243	-26.4907	3.02643	-8.75312	2.07542e-18	1.13268e-14	0	0	1.569	0	1.677	0	0	0	0	0	0.6492	0	Down	sp|Q9JHU4|DYHC1_MOUSE^sp|Q9JHU4|DYHC1_MOUSE^Q:9265-275,H:1648-4644^94.063%ID^E:0^.^.	DYHC1	Akt3	ATP binding; protein kinase activity; protein kinase C binding; protein serine kinase activity; protein serine/threonine kinase activity	brain morphogenesis; cellular response to insulin stimulus; homeostasis of number of cells within a tissue; intracellular signal transduction; mitochondrial genome maintenance; negative regulation of cellular senescence; peptidyl-serine phosphorylation; peptidyl-threonine phosphorylation; positive regulation of angiogenesis; positive regulation of artery morphogenesis; positive regulation of bloo…	nucleus; cytoplasm; plasma membrane	sp|Q14204|DYHC1_HUMAN^sp|Q14204|DYHC1_HUMAN^Q:1-2635,H:2012-4646^94.421%ID^E:0^.^.	DYHC1	Akt3	ATP binding; protein kinase activity; protein kinase C binding; protein serine kinase activity; protein serine/threonine kinase activity	brain morphogenesis; cellular response to insulin stimulus; homeostasis of number of cells within a tissue; intracellular signal transduction; mitochondrial genome maintenance; negative regulation of cellular senescence; peptidyl-serine phosphorylation; peptidyl-threonine phosphorylation; positive regulation of angiogenesis; positive regulation of artery morphogenesis; positive regulation of bloo…	nucleus; cytoplasm; plasma membrane
TRINITY_DN12885	TRINITY_DN12885_c0_g1	TRINITY_DN12885_c0_g1_i2	freeze	control	466.401	0	233.201	25.0868	2.94722	8.51204	1.70902e-17	6.52655e-14	0	0	0	0	0	0	3.792	16.956	1.384	0	0	4.4264	Up	sp|Q28FY5|TM147_XENTR^sp|Q28FY5|TM147_XENTR^Q:72-746,H:1-225^97.333%ID^E:2.86e-160^.^.	TM147	tmem147	ribosome binding	multi-pass transmembrane protein insertion into ER membrane; protein localization to nuclear inner membrane	endoplasmic reticulum membrane; nuclear membrane; plasma membrane	sp|Q28FY5|TM147_XENTR^sp|Q28FY5|TM147_XENTR^Q:1-225,H:1-225^97.333%ID^E:2.71e-163^.^.	TM147	tmem147	ribosome binding	multi-pass transmembrane protein insertion into ER membrane; protein localization to nuclear inner membrane	endoplasmic reticulum membrane; nuclear membrane; plasma membrane
TRINITY_DN1298	TRINITY_DN1298_c0_g2	TRINITY_DN1298_c0_g2_i3	freeze	control	0	81.5432	40.7716	-24.014	3.02765	-7.93157	2.16392e-15	1.70744e-12	0	2.275	0	0	4.32	0	0	0	0	0	1.319	0	Down	na	na	na	na	na	na	na	na	na	na	na	na
TRINITY_DN13	TRINITY_DN13_c0_g1	TRINITY_DN13_c0_g1_i3	freeze	control	203.355	0	101.678	23.6412	3.02666	7.81099	5.67411e-15	3.50569e-12	0	0	0	0	0	0	0	0	3.175	2.866	0	1.2082	Up	sp|P00504|AATC_CHICK^sp|P00504|AATC_CHICK^Q:1347-115,H:2-412^84.672%ID^E:0^.^.	AATC	GOT1	L-aspartate:2-oxoglutarate aminotransferase activity; L-cysteine transaminase activity; phosphatidylserine decarboxylase activity; pyridoxal phosphate binding	2-oxoglutarate metabolic process; aspartate biosynthetic process; aspartate catabolic process; aspartate metabolic process; cellular response to insulin stimulus; fatty acid homeostasis; gluconeogenesis; glutamate catabolic process to 2-oxoglutarate; glutamate catabolic process to aspartate; glutamate metabolic process; glycerol biosynthetic process; Notch signaling pathway; oxaloacetate metaboli…	cytosol	sp|P00504|AATC_CHICK^sp|P00504|AATC_CHICK^Q:4-414,H:2-412^84.672%ID^E:0^.^.	AATC	GOT1	L-aspartate:2-oxoglutarate aminotransferase activity; L-cysteine transaminase activity; phosphatidylserine decarboxylase activity; pyridoxal phosphate binding	2-oxoglutarate metabolic process; aspartate biosynthetic process; aspartate catabolic process; aspartate metabolic process; cellular response to insulin stimulus; fatty acid homeostasis; gluconeogenesis; glutamate catabolic process to 2-oxoglutarate; glutamate catabolic process to aspartate; glutamate metabolic process; glycerol biosynthetic process; Notch signaling pathway; oxaloacetate metaboli…	cytosol
TRINITY_DN1303	TRINITY_DN1303_c0_g1	TRINITY_DN1303_c0_g1_i6	freeze	control	154.565	0	77.2824	23.8607	3.02681	7.88313	3.19281e-15	2.24839e-12	0	0	0	0	0	1.261	0	0	5.319	0	0	1.316	Up	na	na	na	na	na	na	na	na	na	na	na	na
TRINITY_DN1304	TRINITY_DN1304_c0_g1	TRINITY_DN1304_c0_g1_i3	freeze	control	57.7753	0	28.8876	22.4925	3.02785	7.42856	1.09784e-13	4.30531e-11	0	0	0	0	0	0.808	0	0	0	0.454	0	0.2524	Up	sp|P00491|PNPH_HUMAN^sp|P00491|PNPH_HUMAN^Q:883-1158,H:5-96^70.652%ID^E:7.81e-38^.^.`sp|P00491|PNPH_HUMAN^sp|P00491|PNPH_HUMAN^Q:1466-1648,H:94-154^72.131%ID^E:1.22e-22^.^.`sp|P00491|PNPH_HUMAN^sp|P00491|PNPH_HUMAN^Q:2631-2837,H:218-286^65.217%ID^E:7.75e-20^.^.`sp|P00491|PNPH_HUMAN^sp|P00491|PNPH_HUMAN^Q:2267-2470,H:154-221^55.882%ID^E:2.25e-17^.^.	PNPH	PNP	guanosine phosphorylase activity; identical protein binding; nucleoside binding; phosphate ion binding; purine nucleobase binding; purine-nucleoside phosphorylase activity;	allantoin metabolic process; dAMP catabolic process; deoxyadenosine catabolic process; deoxyinosine catabolic process; immune response; IMP catabolic process; inosine catabolic process; nicotinamide riboside catabolic process; nucleobase-containing compound metabolic process; nucleotide biosynthetic process; positive regulation of alpha-beta T cell differentiation; positive regulation of interleu…	cytoplasm; cytosol; extracellular exosome; extracellular region; ficolin-1-rich granule lumen; secretory granule lumen	na	na	na	na	na	na
TRINITY_DN13056	TRINITY_DN13056_c0_g1	TRINITY_DN13056_c0_g1_i1	freeze	control	52.4658	0	26.2329	22.3552	3.02801	7.38281	1.54983e-13	5.86704e-11	0	0	0	0	0	0	0	0	0.399	0.056	0	0.091	Up	sp|Q9H254|SPTN4_HUMAN^sp|Q9H254|SPTN4_HUMAN^Q:7092-2044,H:542-2212^57.677%ID^E:0^.^.`sp|Q9H254|SPTN4_HUMAN^sp|Q9H254|SPTN4_HUMAN^Q:1707-988,H:2319-2564^54.251%ID^E:2.47e-60^.^.	SPTN4	SPTBN4	actin binding; actin filament binding; ankyrin binding; cadherin binding; calmodulin binding; GTPase binding; phospholipid binding; RNA binding; structural constituent of cytoskeleton ; cytoskeletal protein-membrane anchor activity; phosphatase binding; phospholipid binding; spectrin binding; structural constituent of cytoskeleton	actin cytoskeleton organization; actin filament capping; adult walking behavior; axonogenesis; cardiac conduction; central nervous system projection neuron axonogenesis; clustering of voltage-gated sodium channels; fertilization; negative regulation of heart rate; neuromuscular junction development; neuromuscular process; positive regulation of multicellular organism growth; protein localization …	actin filament; axon hillock; axon initial segment; cell body fiber; cell junction; cell projection; cortical actin cytoskeleton; cytoplasm; cytosol; extracellular exosome; intercalated disc; juxtaparanode region of axon; membrane; node of Ranvier; neuronal cell body; nuclear matrix; paranode region of axon; plasma membrane; PML body; spectrin	sp|Q9H254|SPTN4_HUMAN^sp|Q9H254|SPTN4_HUMAN^Q:1-763,H:1455-2212^65.314%ID^E:0^.^.`sp|Q9H254|SPTN4_HUMAN^sp|Q9H254|SPTN4_HUMAN^Q:169-641,H:775-1247^24.744%ID^E:4.86e-21^.^.`sp|Q9H254|SPTN4_HUMAN^sp|Q9H254|SPTN4_HUMAN^Q:60-609,H:772-1321^20.105%ID^E:7.45e-09^.^.	SPTN4	SPTBN4	actin binding; actin filament binding; ankyrin binding; cadherin binding; calmodulin binding; GTPase binding; phospholipid binding; RNA binding; structural constituent of cytoskeleton ; cytoskeletal protein-membrane anchor activity; phosphatase binding; phospholipid binding; spectrin binding; structural constituent of cytoskeleton	actin cytoskeleton organization; actin filament capping; adult walking behavior; axonogenesis; cardiac conduction; central nervous system projection neuron axonogenesis; clustering of voltage-gated sodium channels; fertilization; negative regulation of heart rate; neuromuscular junction development; neuromuscular process; positive regulation of multicellular organism growth; protein localization …	actin filament; axon hillock; axon initial segment; cell body fiber; cell junction; cell projection; cortical actin cytoskeleton; cytoplasm; cytosol; extracellular exosome; intercalated disc; juxtaparanode region of axon; membrane; node of Ranvier; neuronal cell body; nuclear matrix; paranode region of axon; plasma membrane; PML body; spectrin
TRINITY_DN1324	TRINITY_DN1324_c0_g1	TRINITY_DN1324_c0_g1_i12	freeze	control	0	197.07	98.5349	-25.2236	3.02679	-8.33343	7.85324e-17	1.69723e-13	0	0	1.639	0	0.77	0	0	0	0	0	0.4818	0	Down	sp|Q8WWI1|LMO7_HUMAN^sp|Q8WWI1|LMO7_HUMAN^Q:3385-2198,H:887-1294^44.647%ID^E:1.14e-83^.^.`sp|Q8WWI1|LMO7_HUMAN^sp|Q8WWI1|LMO7_HUMAN^Q:4867-4169,H:123-356^68.803%ID^E:1.35e-77^.^.`sp|Q8WWI1|LMO7_HUMAN^sp|Q8WWI1|LMO7_HUMAN^Q:1465-782,H:1448-1680^60.086%ID^E:6.09e-58^.^.`sp|Q8WWI1|LMO7_HUMAN^sp|Q8WWI1|LMO7_HUMAN^Q:4165-3776,H:702-826^53.383%ID^E:5.28e-19^.^.	LMO7	LMO7	metal ion binding; ubiquitin-protein transferase activity	positive regulation of transcription by RNA polymerase II; protein ubiquitination; regulation of cell adhesion; regulation of signaling	ubiquitin ligase complex; nucleus; nuclear envelope; focal adhesion; cytosol; cytoplasm; cell surface; apical plasma membrane	sp|Q8WWI1|LMO7_HUMAN^sp|Q8WWI1|LMO7_HUMAN^Q:986-1203,H:1463-1683^64.732%ID^E:2.23e-77^.^.`sp|Q8WWI1|LMO7_HUMAN^sp|Q8WWI1|LMO7_HUMAN^Q:73-202,H:702-826^53.846%ID^E:5.37e-21^.^.`sp|Q8WWI1|LMO7_HUMAN^sp|Q8WWI1|LMO7_HUMAN^Q:1-71,H:286-356^59.155%ID^E:2.75e-19^.^.	LMO7	LMO7	metal ion binding; ubiquitin-protein transferase activity	positive regulation of transcription by RNA polymerase II; protein ubiquitination; regulation of cell adhesion; regulation of signaling	apical plasma membrane; cell surface; cytoplasm; cytosol; focal adhesion; nuclear envelope; nucleus; ubiquitin ligase complex
TRINITY_DN1324	TRINITY_DN1324_c0_g1	TRINITY_DN1324_c0_g1_i18	freeze	control	0	75.9108	37.9554	-23.928	3.02775	-7.90288	2.72521e-15	2.00536e-12	0.417	0	0.489	0	0	0	0	0	0	0	0.1812	0	Down	sp|Q8WWI1|LMO7_HUMAN^sp|Q8WWI1|LMO7_HUMAN^Q:5044-4199,H:74-356^68.198%ID^E:2.16e-93^.^.`sp|Q8WWI1|LMO7_HUMAN^sp|Q8WWI1|LMO7_HUMAN^Q:3385-2198,H:887-1294^44.647%ID^E:1.97e-83^.^.`sp|Q8WWI1|LMO7_HUMAN^sp|Q8WWI1|LMO7_HUMAN^Q:1465-782,H:1448-1680^60.086%ID^E:9.02e-58^.^.`sp|Q8WWI1|LMO7_HUMAN^sp|Q8WWI1|LMO7_HUMAN^Q:4198-3776,H:691-826^52.778%ID^E:1.97e-21^.^.	LMO7	LMO7	metal ion binding; ubiquitin-protein transferase activity	positive regulation of transcription by RNA polymerase II; protein ubiquitination; regulation of cell adhesion; regulation of signaling	ubiquitin ligase complex; nucleus; nuclear envelope; focal adhesion; cytosol; cytoplasm; cell surface; apical plasma membrane	sp|Q8WWI1|LMO7_HUMAN^sp|Q8WWI1|LMO7_HUMAN^Q:22-303,H:74-356^71.378%ID^E:1.28e-122^.^.`sp|Q8WWI1|LMO7_HUMAN^sp|Q8WWI1|LMO7_HUMAN^Q:1228-1445,H:1463-1683^64.732%ID^E:3.47e-76^.^.`sp|Q8WWI1|LMO7_HUMAN^sp|Q8WWI1|LMO7_HUMAN^Q:304-444,H:691-826^53.191%ID^E:2.03e-23^.^.	LMO7	LMO7	metal ion binding; ubiquitin-protein transferase activity	positive regulation of transcription by RNA polymerase II; protein ubiquitination; regulation of cell adhesion; regulation of signaling	apical plasma membrane; cell surface; cytoplasm; cytosol; focal adhesion; nuclear envelope; nucleus; ubiquitin ligase complex
TRINITY_DN13254	TRINITY_DN13254_c0_g1	TRINITY_DN13254_c0_g1_i1	freeze	control	0	46.8313	23.4156	-8.18293	1.57641	-5.19086	2.09326e-07	6.31749e-05	0.749	0	2.162	0.968	0.64	0	0	0	0	0	0.9038	0	Down	sp|Q5NVD0|PRP4_PONAB^sp|Q5NVD0|PRP4_PONAB^Q:785-456,H:411-521^82.883%ID^E:8.49e-60^.^.	PRP4	PRPF4B	ATP binding; protein serine kinase activity; protein serine/threonine kinase activity;	mRNA cis splicing, via spliceosome; protein phosphorylation	spliceosomal complex	na	na	na	na	na	na
TRINITY_DN13272	TRINITY_DN13272_c0_g1	TRINITY_DN13272_c0_g1_i16	freeze	control	0	44.7145	22.3573	-21.2722	3.02883	-7.02323	2.16801e-12	7.28129e-10	0	0	0.423	0	0.088	0	0	0	0	0	0.1022	0	Down	sp|Q6P1E1|ZMIZ1_MOUSE^sp|Q6P1E1|ZMIZ1_MOUSE^Q:4820-1659,H:1-1072^82.537%ID^E:0^.^.	ZMIZ1	Zmiz1	nuclear receptor coactivator activity; SMAD binding; SUMO ligase activity; transcription coactivator activity; zinc ion binding	androgen receptor signaling pathway; artery morphogenesis; cellular senescence; developmental growth; heart morphogenesis; in utero embryonic development; positive regulation of fibroblast proliferation; positive regulation of Notch signaling pathway; positive regulation of T cell differentiation; positive regulation of transcription by RNA polymerase II; protein sumoylation; pyramidal neuron mig…	cytoplasm; cytosol; nucleoplasm; nucleus	sp|Q6P1E1|ZMIZ1_MOUSE^sp|Q6P1E1|ZMIZ1_MOUSE^Q:1-1054,H:1-1072^82.721%ID^E:0^.^.	ZMIZ1	Zmiz1	nuclear receptor coactivator activity; SMAD binding; SUMO ligase activity; transcription coactivator activity; zinc ion binding	androgen receptor signaling pathway; artery morphogenesis; cellular senescence; developmental growth; heart morphogenesis; in utero embryonic development; positive regulation of fibroblast proliferation; positive regulation of Notch signaling pathway; positive regulation of T cell differentiation; positive regulation of transcription by RNA polymerase II; protein sumoylation; pyramidal neuron mig…	cytoplasm; cytosol; nucleoplasm; nucleus
TRINITY_DN13386	TRINITY_DN13386_c0_g1	TRINITY_DN13386_c0_g1_i7	freeze	control	0	89.7787	44.8893	-24.1094	3.02751	-7.96346	1.67297e-15	1.50088e-12	0	0	0.525	0.811	0	0	0	0	0	0	0.2672	0	Down	sp|P14381|YTX2_XENLA^sp|P14381|YTX2_XENLA^Q:2041-2868,H:452-731^33.803%ID^E:9.51e-35^.^.	YTX2	YTX2	catalytic activity	na	na	sp|P14381|YTX2_XENLA^sp|P14381|YTX2_XENLA^Q:9-284,H:452-731^33.803%ID^E:9.05e-47^.^.	YTX2	YTX2	catalytic activity	na	na
TRINITY_DN1349	TRINITY_DN1349_c0_g1	TRINITY_DN1349_c0_g1_i3	freeze	control	170.42	0	85.2098	22.8412	3.02675	7.54644	4.47332e-14	1.93817e-11	0	0	0	0	0	0	0	0	4.908	3.887	0	1.759	Up	na	na	na	na	na	na	na	na	na	na	na	na
TRINITY_DN13667	TRINITY_DN13667_c0_g1	TRINITY_DN13667_c0_g1_i12	freeze	control	0	85.9133	42.9567	-24.0853	3.02758	-7.95532	1.78674e-15	1.53968e-12	0.305	0.997	0	0	0	0	0	0	0	0	0.2604	0	Down	sp|Q5ZKW9|MBNL1_CHICK^sp|Q5ZKW9|MBNL1_CHICK^Q:2551-2015,H:1-182^89.56%ID^E:2.37e-87^.^.`sp|Q5ZKW9|MBNL1_CHICK^sp|Q5ZKW9|MBNL1_CHICK^Q:1744-1130,H:177-369^82.927%ID^E:1.32e-67^.^.`sp|Q5ZKW9|MBNL1_CHICK^sp|Q5ZKW9|MBNL1_CHICK^Q:2506-2312,H:181-247^52.239%ID^E:3.52e-17^.^.`sp|Q5ZKW9|MBNL1_CHICK^sp|Q5ZKW9|MBNL1_CHICK^Q:1729-1532,H:17-80^53.03%ID^E:7.45e-17^.^.	MBNL1	MBNL1	metal ion binding; RNA binding; mRNA processing; regulation of RNA splicing; RNA splicing	na	cytoplasm; nucleus	sp|Q5ZKW9|MBNL1_CHICK^sp|Q5ZKW9|MBNL1_CHICK^Q:1-195,H:1-199^83.417%ID^E:1.58e-110^.^.`sp|Q5ZKW9|MBNL1_CHICK^sp|Q5ZKW9|MBNL1_CHICK^Q:270-474,H:177-369^82.927%ID^E:6.5e-102^.^.`sp|Q5ZKW9|MBNL1_CHICK^sp|Q5ZKW9|MBNL1_CHICK^Q:275-372,H:17-116^45.631%ID^E:5.16e-19^.^.`sp|Q5ZKW9|MBNL1_CHICK^sp|Q5ZKW9|MBNL1_CHICK^Q:16-80,H:181-247^52.239%ID^E:2.5e-18^.^.	MBNL1	MBNL1	metal ion binding; RNA binding; mRNA processing; regulation of RNA splicing; RNA splicing	na	cytoplasm; nucleus
TRINITY_DN137181	TRINITY_DN137181_c0_g1	TRINITY_DN137181_c0_g1_i1	freeze	control	636.012	0.398817	318.205	10.3999	1.99217	5.22039	1.78547e-07	5.41353e-05	0.024	0	0	0.023	0.021	0.024	0.055	26.693	71.19	0.019	0.0136	19.5962	Up	sp|Q8CJD3|ZG16_RAT^sp|Q8CJD3|ZG16_RAT^Q:110-505,H:36-167^68.182%ID^E:7.03e-67^.^.	ZG16	Zg16	carbohydrate binding; peptidoglycan binding	defense response to Gram-positive bacterium; protein transport; suppression of symbiont entry into host	collagen-containing extracellular matrix; extracellular space; Golgi lumen; mucus layer; zymogen granule membrane	sp|Q8K0C5|ZG16_MOUSE^sp|Q8K0C5|ZG16_MOUSE^Q:15-168,H:11-167^65.605%ID^E:2.34e-74^.^.	ZG16	Zg16	carbohydrate binding; peptidoglycan binding	defense response to Gram-positive bacterium; protein transport; suppression of symbiont entry into host	collagen-containing extracellular matrix; extracellular space; Golgi lumen; mucus layer; zymogen granule membrane
TRINITY_DN13987	TRINITY_DN13987_c0_g1	TRINITY_DN13987_c0_g1_i5	freeze	control	0	106.724	53.3619	-9.34939	1.98867	-4.70134	2.58466e-06	0.00070825	0.121	0.579	0.141	0	0.141	0	0	0	0	0	0.1964	0	Down	sp|Q9NZM3|ITSN2_HUMAN^sp|Q9NZM3|ITSN2_HUMAN^Q:3150-310,H:741-1691^79.727%ID^E:0^.^.`sp|Q9NZM3|ITSN2_HUMAN^sp|Q9NZM3|ITSN2_HUMAN^Q:5400-4468,H:65-376^67.302%ID^E:5.73e-107^.^.`sp|Q9NZM3|ITSN2_HUMAN^sp|Q9NZM3|ITSN2_HUMAN^Q:5578-5396,H:2-62^75.41%ID^E:5.73e-107^.^.`sp|Q9NZM3|ITSN2_HUMAN^sp|Q9NZM3|ITSN2_HUMAN^Q:4185-3643,H:471-675^56.25%ID^E:1.44e-35^.^.`sp|Q9NZM3|ITSN2_HUMAN^sp|Q9NZM3|ITSN2_HUMAN^Q:…	ITSN2	ITSN2	calcium ion binding; guanyl-nucleotide exchange factor activity; molecular adaptor activity	cell differentiation; clathrin-dependent synaptic vesicle endocytosis; endosomal tansport; positive regulation of dendrite extension	centrosome; cytoplasm; cytosol; extracellular exosome; intracellular vesicle; plasma membrane; presynaptic membrane	sp|Q9NZM3|ITSN2_HUMAN^sp|Q9NZM3|ITSN2_HUMAN^Q:1-1688,H:74-1691^69.142%ID^E:0^.^.`sp|Q9NZM3|ITSN2_HUMAN^sp|Q9NZM3|ITSN2_HUMAN^Q:166-259,H:16-109^42.105%ID^E:1.74e-13^.^.	ITSN2	ITSN2	calcium ion binding; guanyl-nucleotide exchange factor activity; molecular adaptor activity	cell differentiation; clathrin-dependent synaptic vesicle endocytosis; endosomal transport; positive regulation of dendrite extension	centrosome; cytoplasm; cytosol; extracellular exosome; intracellular vesicle; plasma membrane; presynaptic membrane
TRINITY_DN14028	TRINITY_DN14028_c0_g1	TRINITY_DN14028_c0_g1_i10	freeze	control	0	40.1162	20.0581	-23.0622	3.02913	-7.61348	2.66814e-14	1.23929e-11	0	0	0.203	0	0.889	0	0	0	0	0	0.2184	0	Down	sp|P00636|F16P1_PIG^sp|P00636|F16P1_PIG^Q:1808-1984,H:280-338^76.271%ID^E:9.32e-22^.^.`sp|P00636|F16P1_PIG^sp|P00636|F16P1_PIG^Q:1195-1317,H:236-276^85.366%ID^E:9.14e-15^.^.	F16P1	FBP1	AMP binding; fructose 1,6-bisphosphate 1-phosphatase activity; identical protein binding; metal ion binding; monosaccharide binding; RNA polymerase II-specific DNA-binding transcription factor binding;	cellular response to magnesium ion; cellular response to xenobiotic stimulus; dephosphorylation; fructose 1,6-bisphosphate metabolic process; fructose 6-phosphate metabolic process; fructose metabolic process; gluconeogenesis; negative regulation of cell growth; negative regulation of glycolytic process; negative regulation of Ras protein signal transduction; negative regulation of transcription …	cytoplasm; cytosol; nucleus;	na	na	na	na	na	na
TRINITY_DN1423	TRINITY_DN1423_c1_g1	TRINITY_DN1423_c1_g1_i3	freeze	control	456.497	0	228.249	25.1755	3.0264	8.31864	8.89817e-17	1.76591e-13	0	0	0	0	0	5.718	0	4.686	0	0	0	2.0808	Up	sp|P22692|IBP4_HUMAN^sp|P22692|IBP4_HUMAN^Q:2523-1954,H:68-258^52.02%ID^E:1.68e-58^.^.	IBP4	IGFBP4	insulin-like growth factor I binding; insulin-like growth factor II binding; signaling receptor binding	MAPK cascade; negative regulation of canonical Wnt signaling pathway; positive regulation of insulin-like growth factor receptor signaling pathway; positive regulation of MAPK cascade; regulation of cell growth; regulation of glucose metabolic process; regulation of insulin-like growth factor receptor signaling pathway; response to organic cyclic compound; signal transduction; type B pancreatic c…	endoplasmic reticulum lumen; extracellular region; extracellular space	sp|P22692|IBP4_HUMAN^sp|P22692|IBP4_HUMAN^Q:1-190,H:68-258^52.02%ID^E:4.69e-65^.^.	IBP4	IGFBP4	insulin-like growth factor I binding; insulin-like growth factor II binding; signaling receptor binding	MAPK cascade; negative regulation of canonical Wnt signaling pathway; positive regulation of insulin-like growth factor receptor signaling pathway; positive regulation of MAPK cascade; regulation of cell growth; regulation of glucose metabolic process; regulation of insulin-like growth factor receptor signaling pathway; response to organic cyclic compound; signal transduction; type B pancreatic c…	endoplasmic reticulum lumen; extracellular region; extracellular space
TRINITY_DN1459	TRINITY_DN1459_c0_g1	TRINITY_DN1459_c0_g1_i11	freeze	control	0	478.638	239.319	-26.1335	3.02644	-8.63506	5.86951e-18	2.56267e-14	0	0	5.137	5.195	0	0	0	0	0	0	2.0664	0	Down	sp|P31641|SC6A6_HUMAN^sp|P31641|SC6A6_HUMAN^Q:928-692,H:289-367^93.671%ID^E:2.31e-38^.^.	SC6A6	SLC6A6	alanine transmembrane transporter activity; alanine transmembrane transporter activity; alanine transmembrane transporter activity; alanine transmembrane transporter activity; gamma-aminobutyric acid:sodium:chloride symporter activity; taurine transmembrane transporter activity; taurine transmembrane transporter activity	alanine transport; amino acid import across plasma membrane; amino acid transport; gamma-aminobutyric acid import; import across plasma membrane; modulation of chemical synaptic transmission; neurotransmitter transport; nitrogen compound transport; positive regulation of cell differentiation; sodium ion transmembrane transport; taurine transport; transport across blood-brain barrier	apical plasma membrane; basolateral plasma membrane; dendrite; GABA-ergic synapse; membrane; microvillus membrane; neuronal cell body; plasma membrane; plasma membrane protein complex; postsynaptic membrane	na	na	na	na	na	na
TRINITY_DN14780	TRINITY_DN14780_c1_g1	TRINITY_DN14780_c1_g1_i12	freeze	control	176.908	0	88.4541	24.05	3.02673	7.94586	1.92843e-15	1.57869e-12	0	0	0	0	0	2.133	1.977	0	0	0	0	0.822	Up	sp|P21127|CD11B_HUMAN^sp|P21127|CD11B_HUMAN^Q:1278-2579,H:365-795^91.244%ID^E:0^.^.`sp|P21127|CD11B_HUMAN^sp|P21127|CD11B_HUMAN^Q:309-572,H:38-124^92.045%ID^E:1.29e-23^.^.	CD11B	CDK11B	ATP binding; cyclin-dependent protein serine/threonine kinase activity; protein serine kinase activity; protein serine/threonine kinase activity	apoptotic process; mitotix cell cycle; protein phosphorylation; regulation of apoptotic process; regulation of cell cycle; regulation of cell growth; regulation of centrosome cycle; regulation of DNA-templated transcription; regulation of mitotic cell cycle; regulation of mRNA processing; regulation of RNA splicing	cyclin-dependent protein kinase holoenzyme complex; cytoplasm; nucleus;	sp|P24788|CD11B_MOUSE^sp|P24788|CD11B_MOUSE^Q:2-758,H:38-784^83.224%ID^E:0^.^.	CD11B	Cdk11b	ATP binding; cyclin-dependent protein serine/threonine kinase activity; protein serine kinase activity; protein serine/threonine kinase activity	blastocyst development; cell cycle; negative regulation of apoptotic signaling pathway; protein phosphorylation; regulation of apoptotic process; regulation of cell cycle; regulation of centrosome cycle; regulation of mitotic cell cycle; regulation of mitotic nuclear division; regulation of RNA splicing	cyclin-dependent protein kinase holoenzyme complex; nucleoplasm; nucleus
TRINITY_DN1491	TRINITY_DN1491_c0_g1	TRINITY_DN1491_c0_g1_i5	freeze	control	0	43.2984	21.6492	-8.07173	1.5931	-5.06669	4.04801e-07	0.000118883	0.1	0	0.242	0.418	0.413	0	0	0	0	0	0.2346	0	Down	sp|Q01831|XPC_HUMAN^sp|Q01831|XPC_HUMAN^Q:2309-750,H:420-940^62.524%ID^E:0^.^.	XPC	XPC	bubble DNA binding; damaged DNA binding; DNA damage sensor activity; heteroduplex DNA loop binding; protein-containing complex binding; RNA polymerase II-specific DNA-binding transcription factor binding; single-stranded DNA binding; transcription coactivator activity	DNA repair; mismatch repair; mitotic intra-S DNA damage checkpoint signaling; nucleotide-excision repair; positive regulation of DNA-templated transcription; pyrimidine dimer repair by nucleotide-excision repair; regulation of mitotic cell cycle phase transition; response to auditory stimulus; response to UV-B; response to xenobiotic stimulus; UV-damage excision repair	chromatin; cytoplasm; cytosol; intracellular membrane-bounded organelle; mitochondrion; nucleolus; nucleoplasm; nucleotide-excision repair complex; nucleotide-excision repair factor 2 complex; nucleus; plasma membrane; site of DNA damage; XPC complex	sp|Q01831|XPC_HUMAN^sp|Q01831|XPC_HUMAN^Q:33-552,H:420-940^62.712%ID^E:0^.^.	XPC	XPC	bubble DNA binding; damaged DNA binding; DNA damage sensor activity; heteroduplex DNA loop binding; protein-containing complex binding; RNA polymerase II-specific DNA-binding transcription factor binding; single-stranded DNA binding; transcription coactivator activity	DNA repair; mismatch repair; mitotic intra-S DNA damage checkpoint signaling; nucleotide-excision repair; positive regulation of DNA-templated transcription; pyrimidine dimer repair by nucleotide-excision repair; regulation of mitotic cell cycle phase transition; response to auditory stimulus; response to UV-B; response to xenobiotic stimulus; UV-damage excision repair	chromatin; cytoplasm; cytosol; intracellular membrane-bounded organelle; mitochondrion; nucleolus; nucleoplasm; nucleotide-excision repair complex; nucleotide-excision repair factor 2 complex; nucleus; plasma membrane; site of DNA damage; XPC complex
TRINITY_DN1491	TRINITY_DN1491_c0_g1	TRINITY_DN1491_c0_g1_i9	freeze	control	0	50.8093	25.4047	-23.382	3.02852	-7.72061	1.15773e-14	6.16197e-12	0.374	0	0	0	0.37	0	0	0	0	0	0.1488	0	Down	sp|Q01831|XPC_HUMAN^sp|Q01831|XPC_HUMAN^Q:3491-1506,H:146-807^55.208%ID^E:0^.^.`sp|Q01831|XPC_HUMAN^sp|Q01831|XPC_HUMAN^Q:1479-1081,H:805-940^60.294%ID^E:0^.^.	XPC	XPC	bubble DNA binding; damaged DNA binding; DNA damage sensor activity; heteroduplex DNA loop binding; protein-containing complex binding; RNA polymerase II-specific DNA-binding transcription factor binding; single-stranded DNA binding; transcription coactivator activity	DNA repair; mismatch repair; mitotic intra-S DNA damage checkpoint signaling; nucleotide-excision repair; positive regulation of DNA-templated transcription; pyrimidine dimer repair by nucleotide-excision repair; regulation of mitotic cell cycle phase transition; response to auditory stimulus; response to UV-B; response to xenobiotic stimulus; UV-damage excision repair	chromatin; cytoplasm; cytosol; intracellular membrane-bounded organelle; mitochondrion; nucleolus; nucleoplasm; nucleotide-excision repair complex; nucleotide-excision repair factor 2 complex; nucleus; plasma membrane; site of DNA damage; XPC complex	sp|Q01831|XPC_HUMAN^sp|Q01831|XPC_HUMAN^Q:1-614,H:194-807^55.626%ID^E:0^.^.	XPC	XPC	bubble DNA binding; damaged DNA binding; DNA damage sensor activity; heteroduplex DNA loop binding; protein-containing complex binding; RNA polymerase II-specific DNA-binding transcription factor binding; single-stranded DNA binding; transcription coactivator activity	DNA repair; mismatch repair; mitotic intra-S DNA damage checkpoint signaling; nucleotide-excision repair; positive regulation of DNA-templated transcription; pyrimidine dimer repair by nucleotide-excision repair; regulation of mitotic cell cycle phase transition; response to auditory stimulus; response to UV-B; response to xenobiotic stimulus; UV-damage excision repair	chromatin; cytoplasm; cytosol; intracellular membrane-bounded organelle; mitochondrion; nucleolus; nucleoplasm; nucleotide-excision repair complex; nucleotide-excision repair factor 2 complex; nucleus; plasma membrane; site of DNA damage; XPC complex
TRINITY_DN1505	TRINITY_DN1505_c0_g1	TRINITY_DN1505_c0_g1_i2	freeze	control	227.153	0	113.576	24.398	3.02661	8.06116	7.55715e-16	8.11353e-13	0	0	0	0	0	0	2.827	0	0	8.949	0	2.3552	Up	na	na	na	na	na	na	na	na	na	na	na	na
TRINITY_DN1506	TRINITY_DN1506_c0_g1	TRINITY_DN1506_c0_g1_i2	freeze	control	663.37	0	331.685	11.6868	1.40146	8.33898	7.49314e-17	1.69218e-13	0	0	0	0	0	0.471	0.305	0.289	1.829	4.007	0	1.3802	Up	sp|Q62230|SN_MOUSE^sp|Q62230|SN_MOUSE^Q:73-5058,H:4-1684^34.371%ID^E:0^.^.	SN	SIGLEC1	carbohydrate binding; virion binding	cell-cell adhesion; cell-matrix adhesion; clathrin-dependent endocytosis of virus by host cell; inflammatory response	early endosome; extracellular region; late endosome; membrane; plasma membrane	sp|Q9BZZ2|SN_HUMAN^sp|Q9BZZ2|SN_HUMAN^Q:2-1610,H:3-1625^34.753%ID^E:0^.^.	SN	SIGLEC1	carbohydrate binding; virion binding	cell-cell adhesion; cell-matrix adhesion; clathrin-dependent endocytosis of virus by host cell; inflammatory response	early endosome; extracellular region; late endosome; membrane; plasma membrane
TRINITY_DN15086	TRINITY_DN15086_c0_g1	TRINITY_DN15086_c0_g1_i6	freeze	control	0	48.7799	24.3899	-23.3263	3.02861	-7.70199	1.33964e-14	6.85425e-12	0.283	0	0.442	0	0	0	0	0	0	0	0.145	0	Down	sp|Q28BX9|C2CD5_XENTR^sp|Q28BX9|C2CD5_XENTR^Q:4176-1723,H:1-788^87.164%ID^E:0^.^.`sp|Q28BX9|C2CD5_XENTR^sp|Q28BX9|C2CD5_XENTR^Q:1733-1038,H:759-992^69.748%ID^E:2.47e-81^.^.	C2CD5	c2cd5	calcium ion binding; calcium-dependent phospholipid binding	cellular response to insulin stimulus; insulin receptor signaling pathway via phosphatidylinositol 3-kinase; intracellular protein transmembrane transport; positive regulation of glucose transmembrane transport; positive regulation of protein targeting to membrane; positive regulation of vesicle fusion	cell cortex; cytoplasmic vesicle membrane; plasma membrane; ruffle membrane	sp|Q28BX9|C2CD5_XENTR^sp|Q28BX9|C2CD5_XENTR^Q:1-818,H:1-788^87.164%ID^E:0^.^.	C2CD5	c2cd5	calcium ion binding; calcium-dependent phospholipid binding	cellular response to insulin stimulus; insulin receptor signaling pathway via phosphatidylinositol 3-kinase; intracellular protein transmembrane transport; positive regulation of glucose transmembrane transport; positive regulation of protein targeting to membrane; positive regulation of vesicle fusion	cell cortex; cytoplasmic vesicle membrane; plasma membrane; ruffle membrane
TRINITY_DN1509	TRINITY_DN1509_c0_g1	TRINITY_DN1509_c0_g1_i2	freeze	control	0	293.7	146.85	-25.7617	2.96865	-8.67792	4.03069e-18	1.99918e-14	0	0.367	17.03	0	37.806	0	0	0	0	0	11.0406	0	Down	sp|Q29041|FCN2_PIG^sp|Q29041|FCN2_PIG^Q:555-184,H:198-321^62.903%ID^E:9.32e-50^.^.	FCN2	FCN2	antigen binding; carbohydrate binding; carbohydrate derivative binding; metal ion binding; signaling receptor binding	complement activation, lectin pathway	collagen trimer; collagen-containing extracellular matrix; extracellular space	sp|Q29041|FCN2_PIG^sp|Q29041|FCN2_PIG^Q:1-124,H:198-321^62.903%ID^E:8.4e-51^.^.	FCN2	FCN2	antigen binding; carbohydrate binding; carbohydrate derivative binding; metal ion binding; signaling receptor binding	complement activation, lectin pathway	collagen trimer; collagen-containing extracellular matrix; extracellular space
TRINITY_DN1538	TRINITY_DN1538_c0_g1	TRINITY_DN1538_c0_g1_i4	freeze	control	114.235	0	57.1174	23.4421	3.02703	7.74428	9.61284e-15	5.4272e-12	0	0	0	0	0	0	0	0	1.095	1.019	0	0.4228	Up	sp|Q9H0J9|PAR12_HUMAN^sp|Q9H0J9|PAR12_HUMAN^Q:806-240,H:499-686^51.323%ID^E:2.02e-99^.^.`sp|Q9H0J9|PAR12_HUMAN^sp|Q9H0J9|PAR12_HUMAN^Q:1579-878,H:262-501^37.154%ID^E:2.02e-99^.^.`sp|Q9H0J9|PAR12_HUMAN^sp|Q9H0J9|PAR12_HUMAN^Q:3327-2761,H:1-220^32.735%ID^E:1.6e-19^.^.	PAR12	na	na	na	na	sp|Q96H79|ZCCHL_HUMAN^sp|Q96H79|ZCCHL_HUMAN^Q:1-223,H:1-255^35%ID^E:2.92e-40^.^.	ZCCHL	ZC3HAV1L	na	na	cytosol
TRINITY_DN1578	TRINITY_DN1578_c0_g1	TRINITY_DN1578_c0_g1_i11	freeze	control	0	135.505	67.7525	-24.7117	3.02707	-8.16359	3.25217e-16	4.43724e-13	0	0	0	0.886	1.721	0	0	0	0	0	0.5214	0	Down	sp|P49815|TSC2_HUMAN^sp|P49815|TSC2_HUMAN^Q:2675-375,H:1008-1807^61.017%ID^E:0^.^.	TSC2	TSC2	GTPase activator activity; Hsp90 protein binding; phosphatase binding; protein homodimerization activity; small GTPase binding	anoikis; endocytosis; heart development; insulin-like growth factor receptor signaling pathway; negative regulation of cell population proliferation; negative regulation of insulin receptor signaling pathway; negative regulation of mitophagy; negative regulation of phosphatidylinositol 3-kinase signaling; negative regulation of protein kinase activity; negative regulation of protein kinase B sign…	cytoplasm; cytosol; Golgi apparatus; lysosome; membrane; nucleus; perinuclear region of cytoplasm; postsynaptic density; TSC1-TSC2 complex	sp|P49815|TSC2_HUMAN^sp|P49815|TSC2_HUMAN^Q:1-784,H:991-1807^61.888%ID^E:0^.^.	TSC2	TSC2	GTPase activator activity; Hsp90 protein binding; phosphatase binding; protein homodimerization activity; small GTPase binding	anoikis; endocytosis; heart development; insulin-like growth factor receptor signaling pathway; negative regulation of cell population proliferation; negative regulation of insulin receptor signaling pathway; negative regulation of mitophagy; negative regulation of phosphatidylinositol 3-kinase signaling; negative regulation of protein kinase activity; negative regulation of protein kinase B sign…	cytoplasm; cytosol; Golgi apparatus; lysosome; membrane; nucleus; perinuclear region of cytoplasm; postsynaptic density; TSC1-TSC2 complex
TRINITY_DN1578	TRINITY_DN1578_c0_g1	TRINITY_DN1578_c0_g1_i8	freeze	control	0	92.8976	46.4488	-24.1972	3.02747	-7.99255	1.32172e-15	1.20223e-12	0.332	0	0	0	1.394	0	0	0	0	0	0.3452	0	Down	sp|P49815|TSC2_HUMAN^sp|P49815|TSC2_HUMAN^Q:2783-375,H:1008-1807^63.68%ID^E:0^.^.	TSC2	TSC2	GTPase activator activity; Hsp90 protein binding; phosphatase binding; protein homodimerization activity; small GTPase binding	anoikis; endocytosis; heart development; insulin-like growth factor receptor signaling pathway; negative regulation of cell population proliferation; negative regulation of insulin receptor signaling pathway; negative regulation of mitophagy; negative regulation of phosphatidylinositol 3-kinase signaling; negative regulation of protein kinase activity; negative regulation of protein kinase B sign…	cytoplasm; cytosol; Golgi apparatus; lysosome; membrane; nucleus; perinuclear region of cytoplasm; postsynaptic density; TSC1-TSC2 complex	sp|P49815|TSC2_HUMAN^sp|P49815|TSC2_HUMAN^Q:1-820,H:991-1807^64.328%ID^E:0^.^.	TSC2	TSC2	GTPase activator activity; Hsp90 protein binding; phosphatase binding; protein homodimerization activity; small GTPase binding	anoikis; endocytosis; heart development; insulin-like growth factor receptor signaling pathway; negative regulation of cell population proliferation; negative regulation of insulin receptor signaling pathway; negative regulation of mitophagy; negative regulation of phosphatidylinositol 3-kinase signaling; negative regulation of protein kinase activity; negative regulation of protein kinase B sign…	cytoplasm; cytosol; Golgi apparatus; lysosome; membrane; nucleus; perinuclear region of cytoplasm; postsynaptic density; TSC1-TSC2 complex
TRINITY_DN16044	TRINITY_DN16044_c0_g1	TRINITY_DN16044_c0_g1_i3	freeze	control	5.73121	70.2696	38.0004	-3.43328	0.794523	-4.32119	1.55192e-05	0.00392419	0.15	0.48	0.226	0.114	0.053	0.051	0.016	0	0.015	0.017	0.2046	0.0198	Down	sp|Q5R4B6|DEMA_PONAB^sp|Q5R4B6|DEMA_PONAB^Q:2657-3634,H:1-342^61.782%ID^E:1.2e-96^.^.	DEMA	DMTN	actin binding; protein self-association; signaling receptor binding; spectrin binding;	actin cytoskeleton organization; actin filament bundle assembly; actin filament capping; calcium-mediated signaling using intracellular calcium source; cellular response to calcium ion; cellular response to cAMP; erythrocyte development; negative regulation of cell-substrate adhesion; negative regulation of focal adhesion assembly; negative regulation of peptidyl-serine phosphorylation; negative …	actin filament; cell projection membrane; cortical cytoskeleton; cytoplasmic vesicle; cytosol; endomembrane system; perinuclear region of cytoplasm; plasma membrane; platelet dense tubular network membrane; postsynaptic density; spectrin-associated cytoskeleton	sp|Q5R4B6|DEMA_PONAB^sp|Q5R4B6|DEMA_PONAB^Q:1-326,H:1-342^62.356%ID^E:2.77e-124^.^.	DEMA	DMTN	actin binding; protein self-association; signaling receptor binding; spectrin binding;	actin cytoskeleton organization; actin filament bundle assembly; actin filament capping; calcium-mediated signaling using intracellular calcium source; cellular response to calcium ion; cellular response to cAMP; erythrocyte development; negative regulation of cell-substrate adhesion; negative regulation of focal adhesion assembly; negative regulation of peptidyl-serine phosphorylation; negative …	actin filament; cell projection membrane; cortical cytoskeleton; cytoplasmic vesicle; cytosol; endomembrane system; perinuclear region of cytoplasm; plasma membrane; platelet dense tubular network membrane; postsynaptic density; spectrin-associated cytoskeleton
TRINITY_DN1618	TRINITY_DN1618_c0_g1	TRINITY_DN1618_c0_g1_i16	freeze	control	0	74.7388	37.3694	-23.9051	3.02777	-7.89527	2.89691e-15	2.07491e-12	0.363	0	2.146	0	0	0	0	0	0	0	0.5018	0	Down	sp|P26644|APOH_RAT^sp|P26644|APOH_RAT^Q:1732-833,H:14-297^27.451%ID^E:4.37e-31^.^.	APOH	Apoh	heparin binding; identical protein binding; lipid binding; lipoprotein lipase activator activity; phospholipid binding	animal organ regeneration; blood coagulation, intrinsic pathway; negative regulation of angiogenesis; negative regulation of blood coagulation; negative regulation of endothelial cell migration; negative regulation of endothelial cell proliferation; negative regulation of fibrinolysis; negative regulation of myeloid cell apoptotic process; negative regulation of respiratory burst; negative regula…	cell surface; chylomicron; extracellular space; high-density lipoprotein particle; very-low-density lipoprotein particle	sp|P26644|APOH_RAT^sp|P26644|APOH_RAT^Q:10-275,H:36-297^27.941%ID^E:1.14e-33^.^.	APOH	Apoh	heparin binding; identical protein binding; lipid binding; lipoprotein lipase activator activity; phospholipid binding	animal organ regeneration; blood coagulation, intrinsic pathway; negative regulation of angiogenesis; negative regulation of blood coagulation; negative regulation of endothelial cell migration; negative regulation of endothelial cell proliferation; negative regulation of fibrinolysis; negative regulation of myeloid cell apoptotic process; negative regulation of respiratory burst; negative regula…	cell surface; chylomicron; extracellular space; high-density lipoprotein particle; very-low-density lipoprotein particle
TRINITY_DN1619	TRINITY_DN1619_c0_g1	TRINITY_DN1619_c0_g1_i2	freeze	control	0	233.259	116.63	-25.4493	3.0267	-8.40828	4.16056e-17	1.048e-13	0	0	0	3.358	1.614	0	0	0	0	0	0.9944	0	Down	sp|Q9WUW8|ST1C2_RAT^sp|Q9WUW8|ST1C2_RAT^Q:1775-918,H:11-296^61.888%ID^E:1.09e-122^.^.	ST1C2	Sult1c2	aryl sulfotransferase activity	sulfation	cytoplasm; lysosome	sp|Q9WUW8|ST1C2_RAT^sp|Q9WUW8|ST1C2_RAT^Q:18-303,H:11-296^61.888%ID^E:1.51e-131^.^.	ST1C2	Sult1c2	aryl sulfotransferase activity	sulfation	cytoplasm; lysosome
TRINITY_DN1639	TRINITY_DN1639_c2_g1	TRINITY_DN1639_c2_g1_i7	freeze	control	116.974	0	58.4868	9.18297	2.03328	4.51634	6.29184e-06	0.00166825	0	0	0	0	0	0	0.311	0.224	0.128	1.539	0	0.4404	Up	sp|Q6DFE7|S38A7_XENLA^sp|Q6DFE7|S38A7_XENLA^Q:2643-1798,H:1-285^80.702%ID^E:2.21e-177^.^.`sp|Q6DFE7|S38A7_XENLA^sp|Q6DFE7|S38A7_XENLA^Q:1726-1220,H:284-452^85.799%ID^E:2.21e-177^.^.	S38A7	slc38a7	L-asparagine:sodium symporter activity; L-glutamine:sodium symporter activity	asparagine transport; glutamine transport	axon; lysosomal membrane	sp|Q6DFE7|S38A7_XENLA^sp|Q6DFE7|S38A7_XENLA^Q:3-171,H:284-452^85.799%ID^E:9.05e-96^.^.	S38A7	slc38a7	L-asparagine:sodium symporter activity; L-glutamine:sodium symporter activity	asparagine transport; glutamine transport	axon; lysosomal membrane
TRINITY_DN16546	TRINITY_DN16546_c0_g1	TRINITY_DN16546_c0_g1_i3	freeze	control	3.43334	24.4072	13.9203	-2.60676	0.568692	-4.58378	4.56635e-06	0.00122563	12.129	11.842	23.075	16.803	10.333	5.433	0.809	0	1.999	2.793	14.8364	2.2068	Down	na	na	na	na	na	na	na	na	na	na	na	na
TRINITY_DN1655	TRINITY_DN1655_c0_g1	TRINITY_DN1655_c0_g1_i2	freeze	control	0	207.035	103.518	-25.2919	2.79343	-9.05406	1.37746e-19	1.00234e-15	1.809	0	0.038	2.271	0	0	0	0	0	0	0.8236	0	Down	sp|P47856|GFPT1_MOUSE^sp|P47856|GFPT1_MOUSE^Q:3224-1866,H:245-697^91.17%ID^E:0^.^.	GFPT1	GFPT1	amino acid binding; carbohydrate binding; carbohydrate derivative binding; glutamine-fructose-6-phosphate transaminase (isomerizing) activity; identical protein binding	circadian regulation of gene expression; fructose 6-phosphate metabolic process; glucosamine biosynthetic process; negative regulation of glycogen biosynthetic process; UDP-N-acetylglucosamine metabolic process	na	sp|P47856|GFPT1_MOUSE^sp|P47856|GFPT1_MOUSE^Q:1-453,H:245-697^91.17%ID^E:0^.^.	GFPT1	Gfpt1	amino acid binding; carbohydrate binding; carbohydrate derivative binding; glutamine-fructose-6-phosphate transaminase (isomerizing) activity; identical protein binding	circadian regulation of gene expression; fructose 6-phosphate metabolic process; glucosamine biosynthetic process; glutamine metabolic process; negative regulation of glycogen biosynthetic process; protein N-linked glycosylation; UDP-N-acetylglucosamine biosynthetic process; UDP-N-acetylglucosamine metabolic process	na
TRINITY_DN1655	TRINITY_DN1655_c0_g1	TRINITY_DN1655_c0_g1_i3	freeze	control	0	58.3577	29.1789	-23.5684	3.02822	-7.78293	7.08629e-15	4.10697e-12	0.193	0	0	0.494	0	0	0	0	0	0	0.1374	0	Down	sp|P47856|GFPT1_MOUSE^sp|P47856|GFPT1_MOUSE^Q:3226-1868,H:245-697^91.17%ID^E:0^.^.`sp|P47856|GFPT1_MOUSE^sp|P47856|GFPT1_MOUSE^Q:5170-4487,H:1-228^86.842%ID^E:1.38e-118^.^.	GFPT1	GFPT1	amino acid binding; carbohydrate binding; carbohydrate derivative binding; glutamine-fructose-6-phosphate transaminase (isomerizing) activity; identical protein binding	circadian regulation of gene expression; fructose 6-phosphate metabolic process; glucosamine biosynthetic process; negative regulation of glycogen biosynthetic process; UDP-N-acetylglucosamine metabolic process	na	sp|P47856|GFPT1_MOUSE^sp|P47856|GFPT1_MOUSE^Q:51-503,H:245-697^91.17%ID^E:0^.^.	GFPT1	Gfpt1	amino acid binding; carbohydrate binding; carbohydrate derivative binding; glutamine-fructose-6-phosphate transaminase (isomerizing) activity; identical protein binding	circadian regulation of gene expression; fructose 6-phosphate metabolic process; glucosamine biosynthetic process; glutamine metabolic process; negative regulation of glycogen biosynthetic process; protein N-linked glycosylation; UDP-N-acetylglucosamine biosynthetic process; UDP-N-acetylglucosamine metabolic process	na
TRINITY_DN166396	TRINITY_DN166396_c0_g1	TRINITY_DN166396_c0_g1_i1	freeze	control	1.34775	72.4236	36.8857	-5.52202	1.32359	-4.17199	3.01948e-05	0.00716482	42.896	46.316	0.63	2.997	131.306	1.648	0	0	1.517	1.103	44.829	0.8536	Down	na	na	na	na	na	na	na	na	na	na	na	na
TRINITY_DN17045	TRINITY_DN17045_c0_g1	TRINITY_DN17045_c0_g1_i2	freeze	control	71.1957	0	35.5978	21.3886	3.02753	7.0647	1.60961e-12	5.43376e-10	0	0	0	0	0	0.337	0	0	0	0.855	0	0.2384	Up	sp|F8RKW1|VM34_DRYCN^sp|F8RKW1|VM34_DRYCN^Q:3606-1924,H:31-609^45.408%ID^E:1.3e-173^.^.	F8RKW1	na	na	na	na	sp|Q9XSL6|ADA28_MACFA^sp|Q9XSL6|ADA28_MACFA^Q:1-744,H:23-762^39.281%ID^E:0^.^.	ADA28	ADAM28	metal ion binding; metalloendopeptidase activity	proteolysis	membrane
TRINITY_DN17099	TRINITY_DN17099_c0_g1	TRINITY_DN17099_c0_g1_i7	freeze	control	0	17.6631	8.83153	-6.81354	1.38155	-4.9318	8.14773e-07	0.000233015	0.453	0	0.594	0.477	0.625	0	0	0	0	0	0.4298	0	Down	na	na	na	na	na	na	na	na	na	na	na	na
TRINITY_DN17163	TRINITY_DN17163_c0_g1	TRINITY_DN17163_c0_g1_i2	freeze	control	30.382	0	15.191	7.25857	1.48439	4.88995	1.00863e-06	0.000287201	0	0	0	0	0	0.668	0.459	0	0.57	0.42	0	0.4234	Up	na	na	na	na	na	na	na	na	na	na	na	na
TRINITY_DN17163	TRINITY_DN17163_c0_g1	TRINITY_DN17163_c0_g1_i3	freeze	control	0	24.4795	12.2397	-7.26818	1.43115	-5.07855	3.80328e-07	0.000112706	0.276	0	0.475	0.396	0.484	0	0	0	0	0	0.3262	0	Down	na	na	na	na	na	na	na	na	na	na	na	na
TRINITY_DN17236	TRINITY_DN17236_c0_g1	TRINITY_DN17236_c0_g1_i1	freeze	control	94.7461	0	47.373	23.1811	3.0272	7.65759	1.89452e-14	9.32885e-12	0	0	0	0	0	0	1.003	0	0	1.165	0	0.4336	Up	sp|Q8R146|ACPH_MOUSE^sp|Q8R146|ACPH_MOUSE^Q:2676-1183,H:1-508^62.279%ID^E:0^.^.`sp|Q8R146|ACPH_MOUSE^sp|Q8R146|ACPH_MOUSE^Q:1127-375,H:505-730^59.363%ID^E:0^.^.	ACPH	Apeh	identical protein binding; omega peptidase activity; serine-type endopeptidase activity	amyloid-beta metabolic process; proteolysis	cytosol; nuclear membrane	sp|P19205|ACPH_PIG^sp|P19205|ACPH_PIG^Q:1-110,H:519-628^74.545%ID^E:3.72e-49^.^.	ACPH	APEH	identical protein binding; omega peptidase activity; serine-type endopeptidase activity;	amyloid-beta metabolic process; proteolysis	cytosol; nuclear membrane
TRINITY_DN17236	TRINITY_DN17236_c0_g1	TRINITY_DN17236_c0_g1_i26	freeze	control	143.943	0	71.9715	23.7638	3.02685	7.85099	4.1276e-15	2.73385e-12	0	0	0	0	0	0	2.042	0	0	2.221	0	0.8526	Up	sp|P19205|ACPH_PIG^sp|P19205|ACPH_PIG^Q:1259-375,H:434-730^62.626%ID^E:2.81e-122^.^.`sp|P19205|ACPH_PIG^sp|P19205|ACPH_PIG^Q:2232-1489,H:150-405^63.672%ID^E:6.66e-106^.^.	ACPH	Apeh	identical protein binding; omega peptidase activity; serine-type endopeptidase activity	amyloid-beta metabolic process; proteolysis	cytosol; nuclear membrane	sp|Q8R146|ACPH_MOUSE^sp|Q8R146|ACPH_MOUSE^Q:3-252,H:150-407^65.891%ID^E:1.62e-115^.^.	ACPH	APEH	identical protein binding; omega peptidase activity; serine-type endopeptidase activity;	amyloid-beta metabolic process; proteolysis	cytosol; nuclear membrane
TRINITY_DN1754	TRINITY_DN1754_c0_g1	TRINITY_DN1754_c0_g1_i8	freeze	control	0	163.592	81.7958	-24.9715	3.02692	-8.24981	1.5865e-16	2.73425e-13	0	0.508	0.987	0	0	0	0	0	0	0	0.299	0	Down	sp|O43432|IF4G3_HUMAN^sp|O43432|IF4G3_HUMAN^Q:616-5199,H:22-1524^62.389%ID^E:0^.^.	IF4G3	EIF4G3	mRNA binding; RNA binding; RNA cap binding; translation factor activity, RNA binding; translation initiation factor activity	positive regulation of translation; regulation of translational initiation; spermatid development; translational initiation	cytosol; eukaryotic translation initiation factor 4F complex; intracellular non-membrane-bounded organelle	sp|O43432|IF4G3_HUMAN^sp|O43432|IF4G3_HUMAN^Q:76-1635,H:1-1524^63.383%ID^E:0^.^.	IF4G3	EIF4G3	mRNA binding; RNA binding; RNA cap binding; translation factor activity, RNA binding; translation initiation factor activity	positive regulation of translation; regulation of translational initiation; spermatid development; translational initiation	cytosol; eukaryotic translation initiation factor 4F complex; intracellular non-membrane-bounded organelle
TRINITY_DN1765	TRINITY_DN1765_c1_g1	TRINITY_DN1765_c1_g1_i10	freeze	control	56.1286	0	28.0643	22.4524	3.02789	7.41518	1.21459e-13	4.70679e-11	0	0	0	0	0	0.654	0	0	0.273	0	0	0.1854	Up	sp|E9Q4F2|KLH18_MOUSE^sp|E9Q4F2|KLH18_MOUSE^Q:424-1761,H:134-574^89.013%ID^E:0^.^.	KLH18	Klhl18	na	cell cycle; cell division; positive regulation of mitotic cell cycle phase transition; protein ubiquitination	na	sp|E9Q4F2|KLH18_MOUSE^sp|E9Q4F2|KLH18_MOUSE^Q:1-430,H:150-574^88.605%ID^E:0^.^.	KLH18	Klhl18	na	cell cycle; cell division; positive regulation of mitotic cell cycle phase transition; protein ubiquitination	na
TRINITY_DN1765	TRINITY_DN1765_c1_g1	TRINITY_DN1765_c1_g1_i21	freeze	control	198.882	0	99.4412	9.94705	1.89066	5.26116	1.43147e-07	4.36038e-05	0	0	0	0	0	0.709	0	0.685	0.974	0.545	0	0.5826	Up	sp|E9Q4F2|KLH18_MOUSE^sp|E9Q4F2|KLH18_MOUSE^Q:424-1746,H:134-574^90.023%ID^E:0^.^.	KLH18	Klhl18	na	cell cycle; cell division; positive regulation of mitotic cell cycle phase transition; protein ubiquitination	na	sp|E9Q4F2|KLH18_MOUSE^sp|E9Q4F2|KLH18_MOUSE^Q:1-425,H:150-574^89.647%ID^E:0^.^.	KLH18	Klhl18	na	cell cycle; cell division; positive regulation of mitotic cell cycle phase transition; protein ubiquitination	na
TRINITY_DN1783	TRINITY_DN1783_c2_g1	TRINITY_DN1783_c2_g1_i11	freeze	control	65.9985	0	32.9993	20.5865	3.02764	6.79952	1.04967e-11	3.47191e-09	0	0	0	0	0	0	0.581	0	0	1.093	0	0.3348	Up	sp|Q8R3B7|BRD8_MOUSE^sp|Q8R3B7|BRD8_MOUSE^Q:904-230,H:727-951^98.667%ID^E:9.23e-137^.^.`sp|Q8R3B7|BRD8_MOUSE^sp|Q8R3B7|BRD8_MOUSE^Q:2554-1907,H:1-216^81.944%ID^E:6.41e-70^.^.`sp|Q8R3B7|BRD8_MOUSE^sp|Q8R3B7|BRD8_MOUSE^Q:1780-1271,H:403-589^57.068%ID^E:2.08e-30^.^.	BRD8	Brd8	nuclear receptor coactivator activity; nuclear thyroid hormone receptor binding	cellular response to thyroid hormone stimulus; chromatin organization; histone acetylation; histone H2A acetylation; histone H4 acetylation; positive regulation of DNA-templated transcription; positive regulation of double-strand break repair via homologous recombination; positive regulation of transcription by RNA polymerase II; regulation of apoptotic process; regulation of cell cycle; regulati…	mitochondrion; NuA4 histone acetyltransferase complex; nucleoplasm; nucleosome; nucleus; Swr1 complex;	sp|Q8R3B7|BRD8_MOUSE^sp|Q8R3B7|BRD8_MOUSE^Q:228-744,H:403-951^68.036%ID^E:0^.^.`sp|Q8R3B7|BRD8_MOUSE^sp|Q8R3B7|BRD8_MOUSE^Q:1-185,H:32-216^80%ID^E:3.42e-85^.^.	BRD8	Brd8	nuclear receptor coactivator activity; nuclear thyroid hormone receptor binding	cellular response to thyroid hormone stimulus; chromatin organization; histone acetylation; histone H2A acetylation; histone H4 acetylation; positive regulation of DNA-templated transcription; positive regulation of double-strand break repair via homologous recombination; positive regulation of transcription by RNA polymerase II; regulation of apoptotic process; regulation of cell cycle; regulati…	mitochondrion; NuA4 histone acetyltransferase complex; nucleoplasm; nucleosome; nucleus; Swr1 complex
TRINITY_DN17984	TRINITY_DN17984_c0_g1	TRINITY_DN17984_c0_g1_i2	freeze	control	48.1844	0	24.0922	22.2399	3.02817	7.34433	2.06791e-13	7.52386e-11	0	0	0	0	0	0.185	0	0	0	0.298	0	0.0966	Up	sp|Q9H1H9|KI13A_HUMAN^sp|Q9H1H9|KI13A_HUMAN^Q:5794-1718,H:166-1521^84.044%ID^E:0^.^.`sp|Q9H1H9|KI13A_HUMAN^sp|Q9H1H9|KI13A_HUMAN^Q:1628-987,H:1538-1752^42.731%ID^E:7.87e-36^.^.`sp|Q9H1H9|KI13A_HUMAN^sp|Q9H1H9|KI13A_HUMAN^Q:6021-5797,H:1-73^82.667%ID^E:1.73e-29^.^.	KI13A	KIF13A	ATP binding; ATP hydrolysis activity; microtubule binding; microtubule motor activity	cell cycle; cell division; cytoskeleton-dependent intracellular transport; endosome to lysosome transport; Golgi to plasma membrane protein transport; intracellular protein transport; melanosome organization; microtubule-based movement; plus-end-directed vesicle transport along microtubule; regulation of cytokinesis; vesicle cargo loading	centrosome; endosome membrane; Golgi membrane; kinesin complex; microtubule; midbody; trans-Golgi network membrane	sp|Q9H1H9|KI13A_HUMAN^sp|Q9H1H9|KI13A_HUMAN^Q:1-1325,H:200-1521^83.861%ID^E:0^.^.	KI13A	KIF13A	ATP binding; ATP hydrolysis activity; microtubule binding; microtubule motor activity	cell cycle; cell division; cytoskeleton-dependent intracellular transport; endosome to lysosome transport; Golgi to plasma membrane protein transport; intracellular protein transport; melanosome organization; microtubule-based movement; plus-end-directed vesicle transport along microtubule; regulation of cytokinesis; vesicle cargo loading	centrosome; endosome membrane; Golgi membrane; kinesin complex; microtubule; midbody; trans-Golgi network membrane
TRINITY_DN18796	TRINITY_DN18796_c0_g1	TRINITY_DN18796_c0_g1_i3	freeze	control	77.6068	0	38.8034	22.9012	3.02742	7.56457	3.8914e-14	1.72197e-11	0	0	0	0	0	0.833	0.524	0	0	0	0	0.2714	Up	sp|Q6DCT2|ARMD3_XENLA^sp|Q6DCT2|ARMD3_XENLA^Q:3648-1582,H:1-689^94.485%ID^E:0^.^.	ARMD3	armh3	na	na	cytosol; Golgi membrane; regulation of Golgi organization	sp|Q6DCT2|ARMD3_XENLA^sp|Q6DCT2|ARMD3_XENLA^Q:1-689,H:1-689^94.485%ID^E:0^.^.	ARMD3	armh3	na	na	cytosol; Golgi membrane; regulation of Golgi organization
TRINITY_DN18889	TRINITY_DN18889_c0_g1	TRINITY_DN18889_c0_g1_i3	freeze	control	0	36.1115	18.0557	-7.74964	1.68088	-4.61046	4.01778e-06	0.00108731	0.034	0.806	0.273	0.047	0.042	0	0	0	0	0	0.2404	0	Down	sp|Q5F3N1|PIMT_CHICK^sp|Q5F3N1|PIMT_CHICK^Q:1591-1295,H:1-99^70.707%ID^E:8.86e-69^.^.`sp|Q5F3N1|PIMT_CHICK^sp|Q5F3N1|PIMT_CHICK^Q:1295-1029,H:140-228^70.787%ID^E:8.86e-69^.^.	PIMT	PCMT1	protein-L-isoaspartate (D-aspartate) O-methyltransferase activity; S-adenosylmethionine-dependent methyltransferase activity	protein methylation	cytoplasm; cytosol	sp|P23506|PIMT_MOUSE^sp|P23506|PIMT_MOUSE^Q:22-125,H:1-104^68.269%ID^E:6.17e-47^.^.	PIMT	Pcmt1	protein-L-isoaspartate (D-aspartate) O-methyltransferase activity; S-adenosylmethionine-dependent methyltransferase activity	negative regulation of cardiac muscle cell apoptotic process; protein methylation; S-adenosylhomocysteine metabolic process; S-adenosylmethionine metabolic process	basolateral plasma membrane; brush border membrane; cytoplasm; cytosol; extracellular space; perikaryon
TRINITY_DN19098	TRINITY_DN19098_c0_g1	TRINITY_DN19098_c0_g1_i3	freeze	control	68.2432	0	34.1216	8.39375	1.97976	4.23978	2.23742e-05	0.00546758	0	0	0	0	0	0.19	0	0.793	0.14	0.186	0	0.2618	Up	sp|P80108|PHLD_HUMAN^sp|P80108|PHLD_HUMAN^Q:803-2707,H:33-672^55.435%ID^E:0^.^.	PHLD	GPLD1	glycosylphosphatidylinositol phospholipase D activity; phospholipase D activity; sodium channel regulator activity	C-terminal protein lipidation; cell migration involved in sprouting angiogenesis; cellular response to calcium ion; cellular response to cholesterol; cellular response to insulin stimulus; cellular response to pH; cellular response to triglyceride; cellular response to xenobiotic stimulus; chondrocyte differentiation; complement receptor mediated signaling pathway; GPI anchor release; hematopoiet…	cytoplasm; extracellular exosome; extracellular matrix; extracellular region; extracellular space; intracellular membrane-bounded organelle; lysosomal membrane	sp|P80108|PHLD_HUMAN^sp|P80108|PHLD_HUMAN^Q:7-641,H:33-672^55.435%ID^E:0^.^.	PHLD	GPLD1	glycosylphosphatidylinositol phospholipase D activity; phospholipase D activity; sodium channel regulator activity	C-terminal protein lipidation; cell migration involved in sprouting angiogenesis; cellular response to calcium ion; cellular response to cholesterol; cellular response to insulin stimulus; cellular response to pH; cellular response to triglyceride; cellular response to xenobiotic stimulus; chondrocyte differentiation; complement receptor mediated signaling pathway; GPI anchor release; hematopoiet…	cytoplasm; extracellular exosome; extracellular matrix; extracellular region; extracellular space; intracellular membrane-bounded organelle; lysosomal membrane
TRINITY_DN194	TRINITY_DN194_c4_g1	TRINITY_DN194_c4_g1_i3	freeze	control	0	511.744	255.872	-26.5249	2.99097	-8.86831	7.42657e-19	4.42158e-15	0	6.804	7.177	0.15	0	0	0	0	0	0	2.8262	0	Down	na	na	na	na	na	na	na	na	na	na	na	na
TRINITY_DN196	TRINITY_DN196_c0_g2	TRINITY_DN196_c0_g2_i1	freeze	control	2.0817	222.927	112.504	-6.63493	1.19056	-5.57294	2.50479e-08	7.96316e-06	516.534	71.474	9.994	240.298	445.269	0	9.479	0	0.969	1.945	256.714	2.4786	Down	na	na	na	na	na	na	na	na	na	na	na	na
TRINITY_DN1964	TRINITY_DN1964_c0_g1	TRINITY_DN1964_c0_g1_i15	freeze	control	0	82.3807	41.1904	-24.0382	3.02763	-7.93961	2.02816e-15	1.61983e-12	0	0	0	0.397	0.282	0	0	0	0	0	0.1358	0	Down	sp|P16157|ANK1_HUMAN^sp|P16157|ANK1_HUMAN^Q:7158-2338,H:9-1625^75.258%ID^E:0^.^.`sp|P16157|ANK1_HUMAN^sp|P16157|ANK1_HUMAN^Q:6492-4774,H:4-617^35.591%ID^E:4.35e-101^.^.`sp|P16157|ANK1_HUMAN^sp|P16157|ANK1_HUMAN^Q:7161-5815,H:334-786^36.645%ID^E:7.52e-71^.^.`sp|P16157|ANK1_HUMAN^sp|P16157|ANK1_HUMAN^Q:5796-4723,H:5-434^30.324%ID^E:3.07e-45^.^.`sp|P16157|ANK1_HUMAN^sp|P16157|ANK1_HUMAN^Q:1317-1081,…	ANK1	ANK1	ATPase binding; cytoskeletal anchor activity; enzyme binding; protein phosphatase binding; spectrin binding; structural constituent of cytoskeleton; structural molecule activity; transmembrane transporter binding	cytoskeleton organization; endoplasmic reticulum to Golgi vesicle-mediated transport; exocytosis; maintenance of epithelial cell apical/basal polarity; positive regulation of organelle organization; protein localization to plasma membrane; signal transduction	ankyrin-1 complex; axolemma; basolateral plasma membrane; cytoplasmic side of plasma membrane; cytoskeleton; cytosol; M band; neuron projection; plasma membrane; postsynaptic membrane; sarcolemma; sarcoplasmic reticulum; spectrin-associated cytoskeleton; Z disc;	sp|P16157|ANK1_HUMAN^sp|P16157|ANK1_HUMAN^Q:4-1610,H:9-1625^75.561%ID^E:0^.^.`sp|P16157|ANK1_HUMAN^sp|P16157|ANK1_HUMAN^Q:226-802,H:4-621^35.524%ID^E:2.16e-102^.^.`sp|P16157|ANK1_HUMAN^sp|P16157|ANK1_HUMAN^Q:3-451,H:334-786^36.645%ID^E:1.15e-71^.^.	ANK1	ANK1	ATPase binding; cytoskeletal anchor activity; enzyme binding; protein phosphatase binding; spectrin binding; structural constituent of cytoskeleton; structural molecule activity; transmembrane transporter binding	cytoskeleton organization; endoplasmic reticulum to Golgi vesicle-mediated transport; exocytosis; maintenance of epithelial cell apical/basal polarity; positive regulation of organelle organization; protein localization to plasma membrane; signal transduction	ankyrin-1 complex; axolemma; basolateral plasma membrane; cytoplasmic side of plasma membrane; cytoskeleton; cytosol; M band; neuron projection; plasma membrane; sarcolemma; sarcoplasmic reticulum; spectrin-associated cytoskeleton; Z disc
TRINITY_DN199	TRINITY_DN199_c0_g1	TRINITY_DN199_c0_g1_i4	freeze	control	0	254.982	127.491	-25.5693	3.02666	-8.44802	2.96272e-17	8.81961e-14	0	1.038	1.716	0	0	0	0	0	0	0	0.5508	0	Down	sp|Q9NV70|EXOC1_HUMAN^sp|Q9NV70|EXOC1_HUMAN^Q:5025-3709,H:1-443^86.005%ID^E:0^.^.`sp|Q9NV70|EXOC1_HUMAN^sp|Q9NV70|EXOC1_HUMAN^Q:3090-1735,H:442-894^88.106%ID^E:0^.^.	EXOC1	EXOC1	phosphatidylinositol-4,5-bisphosphate binding	defense response to virus; exocytosis; Golgi to plasma membrane transport; membrane fission; mitotic cytokinesis; phosphatidylinositol-mediated signaling; positive regulation of protein secretion; protein transport; regulation of macroautophagy; vesicle docking involved in exocytosis; vesicle tethering involved in exocytosis	cytoplasm; cytoplasmic side of apical plasma membrane; cytosol; exocyst; Flemming body; membrane; perinuclear region of cytoplasm; plasma membrane	sp|Q9NV70|EXOC1_HUMAN^sp|Q9NV70|EXOC1_HUMAN^Q:22-473,H:442-894^88.106%ID^E:0^.^.	EXOC1	EXOC1	phosphatidylinositol-4,5-bisphosphate binding	defense response to virus; exocytosis; Golgi to plasma membrane transport; membrane fission; mitotic cytokinesis; phosphatidylinositol-mediated signaling; positive regulation of protein secretion; protein transport; regulation of macroautophagy; vesicle docking involved in exocytosis; vesicle tethering involved in exocytosis	cytoplasm; cytoplasmic side of apical plasma membrane; cytosol; exocyst; Flemming body; membrane; perinuclear region of cytoplasm; plasma membrane
TRINITY_DN1994	TRINITY_DN1994_c0_g1	TRINITY_DN1994_c0_g1_i13	freeze	control	72.9799	0	36.49	22.8152	3.0275	7.53598	4.84677e-14	2.04787e-11	0	0	0	0	0	0	0	0	3.057	2.622	0	1.1358	Up	sp|P32929|CGL_HUMAN^sp|P32929|CGL_HUMAN^Q:98-442,H:1-115^75.652%ID^E:2.74e-63^.^.`sp|P32929|CGL_HUMAN^sp|P32929|CGL_HUMAN^Q:438-632,H:151-212^58.462%ID^E:2.74e-63^.^.	CGL	Cth	calmodulin binding; cystathionine beta-lyase activity; cystathionine gamma-lyase activity; homocysteine desulfhydrase activity; identical protein binding; L-cysteine desulfhydrase activity; L-cystine L-cysteine-lyase (deaminating); pyridoxal phosphate binding; selenocystathionine gamma-lyase activity	cellular response to leukemia inhibitory factor; cysteine biosynthetic process; cysteine biosynthetic process via cystathionine; glutathione metabolic process; homocysteine metabolic process; hydrogen sulfide biosynthetic process; lipid metabolic process; negative regulation of apoptotic process; negative regulation of apoptotic signaling pathway; negative regulation of cell growth; negative regu…	cytoplasm; cytosol	sp|P32929|CGL_HUMAN^sp|P32929|CGL_HUMAN^Q:33-147,H:1-115^75.652%ID^E:6.62e-57^.^.	CGL	Cth	calmodulin binding; cystathionine beta-lyase activity; cystathionine gamma-lyase activity; homocysteine desulfhydrase activity; identical protein binding; L-cysteine desulfhydrase activity; L-cystine L-cysteine-lyase (deaminating); pyridoxal phosphate binding; selenocystathionine gamma-lyase activity	cellular response to leukemia inhibitory factor; cysteine biosynthetic process; cysteine biosynthetic process via cystathionine; glutathione metabolic process; homocysteine metabolic process; hydrogen sulfide biosynthetic process; lipid metabolic process; negative regulation of apoptotic process; negative regulation of apoptotic signaling pathway; negative regulation of cell growth; negative regu…	cytoplasm; cytosol
TRINITY_DN20096	TRINITY_DN20096_c0_g1	TRINITY_DN20096_c0_g1_i7	freeze	control	0	22.675	11.3375	-7.04109	1.11101	-6.33756	2.33437e-10	7.64401e-08	0.785	1.092	0.918	0.399	0.552	0	0	0	0	0	0.7492	0	Down	na	na	na	na	na	na	na	na	na	na	na	na
TRINITY_DN2021	TRINITY_DN2021_c0_g1	TRINITY_DN2021_c0_g1_i4	freeze	control	49.7538	0	24.8769	22.2848	3.02811	7.3593	1.84879e-13	6.80219e-11	0	0	0	0	0	0	2.194	0	0	3.675	0	1.1738	Up	na	na	na	na	na	na	na	na	na	na	na	na
TRINITY_DN20641	TRINITY_DN20641_c0_g1	TRINITY_DN20641_c0_g1_i17	freeze	control	0	353.757	176.879	-11.0864	1.94263	-5.70692	1.15041e-08	3.71139e-06	0	0.852	1.168	1.872	1.304	0	0	0	0	0	1.0392	0	Down	sp|P41252|SYIC_HUMAN^sp|P41252|SYIC_HUMAN^Q:72-2300,H:1-743^81.696%ID^E:0^.^.`sp|P41252|SYIC_HUMAN^sp|P41252|SYIC_HUMAN^Q:2372-3910,H:743-1261^64.875%ID^E:0^.^.	SYIC	IARS1	aminoacyl-tRNA editing activity; ATP binding; GTPase binding; isoleucine-tRNA ligase activity; tRNA binding	isoleucyl-tRNA aminoacylation; osteoblast differentiation; tRNA aminoacylation for protein translation	aminoacyl-tRNA synthetase multienzyme complex; cytoplasm; cytosol; extracellular exosome; membrane; nucleoplasm	sp|P41252|SYIC_HUMAN^sp|P41252|SYIC_HUMAN^Q:1-743,H:1-743^81.696%ID^E:0^.^.	SYIC	IARS1	aminoacyl-tRNA editing activity; ATP binding; GTPase binding; isoleucine-tRNA ligase activity; tRNA binding	isoleucyl-tRNA aminoacylation; osteoblast differentiation; tRNA aminoacylation for protein translation	aminoacyl-tRNA synthetase multienzyme complex; cytoplasm; cytosol; extracellular exosome; membrane; nucleoplasm
TRINITY_DN20641	TRINITY_DN20641_c0_g1	TRINITY_DN20641_c0_g1_i6	freeze	control	0	263.398	131.699	-25.6151	3.02664	-8.46322	2.6009e-17	8.51679e-14	0.798	2.505	0	0	0	0	0	0	0	0	0.6606	0	Down	sp|P41252|SYIC_HUMAN^sp|P41252|SYIC_HUMAN^Q:72-3902,H:1-1261^73.152%ID^E:0^.^.	SYIC	IARS1	aminoacyl-tRNA editing activity; ATP binding; GTPase binding; isoleucine-tRNA ligase activity; tRNA binding	isoleucyl-tRNA aminoacylation; osteoblast differentiation; tRNA aminoacylation for protein translation	aminoacyl-tRNA synthetase multienzyme complex; cytoplasm; cytosol; extracellular exosome; membrane; nucleoplasm	sp|P41252|SYIC_HUMAN^sp|P41252|SYIC_HUMAN^Q:1-199,H:1-199^85.427%ID^E:4.98e-124^.^.	SYIC	IARS1	aminoacyl-tRNA editing activity; ATP binding; GTPase binding; isoleucine-tRNA ligase activity; tRNA binding	isoleucyl-tRNA aminoacylation; osteoblast differentiation; tRNA aminoacylation for protein translation	aminoacyl-tRNA synthetase multienzyme complex; cytoplasm; cytosol; extracellular exosome; membrane; nucleoplasm
TRINITY_DN20643	TRINITY_DN20643_c0_g1	TRINITY_DN20643_c0_g1_i2	freeze	control	41.9454	1.00518	21.4753	5.02585	1.15911	4.33597	1.45121e-05	0.00371255	0	0.03	0	0	0.068	0.315	0.402	0.641	0.848	0.492	0.0196	0.5396	Up	na	na	na	na	na	na	na	na	na	na	na	na
TRINITY_DN20829	TRINITY_DN20829_c0_g1	TRINITY_DN20829_c0_g1_i1	freeze	control	0	18.8016	9.40078	-6.90122	1.37845	-5.00649	5.54307e-07	0.000160629	0.579	0	0.587	0.59	0.427	0	0	0	0	0	0.4366	0	Down	na	na	na	na	na	na	na	na	na	na	na	na
TRINITY_DN21221	TRINITY_DN21221_c0_g1	TRINITY_DN21221_c0_g1_i2	freeze	control	0	76.2866	38.1433	-8.87194	1.88143	-4.71553	2.4108e-06	0.000663386	0	0.358	0.61	0.195	0.679	0	0	0	0	0	0.3684	0	Down	sp|O00370|LORF2_HUMAN^sp|O00370|LORF2_HUMAN^Q:2488-1781,H:457-709^33.202%ID^E:1.04e-66^.^.`sp|O00370|LORF2_HUMAN^sp|O00370|LORF2_HUMAN^Q:1802-663,H:706-1084^26.368%ID^E:1.04e-66^.^.	LORF2	LORF2	metal ion binding; RNA binding; RNA-directed DNA polymerase activity; type II site-specific deoxyribonuclease activity	DNA recombination; nucleic acid phosphodiester bond hydrolysis; retrotransposition	na	sp|O00370|LORF2_HUMAN^sp|O00370|LORF2_HUMAN^Q:9-111,H:606-708^35.922%ID^E:4.64e-18^.^.	LORF2	LORF2	metal ion binding; RNA binding; RNA-directed DNA polymerase activity; type II site-specific deoxyribonuclease activity	DNA recombination; nucleic acid phosphodiester bond hydrolysis; retrotransposition	na
TRINITY_DN213	TRINITY_DN213_c1_g1	TRINITY_DN213_c1_g1_i3	freeze	control	230.865	0	115.433	24.417	3.0266	8.06745	7.17794e-16	7.96082e-13	0	0	0	0	0	3.969	0	3.164	0	0	0	1.4266	Up	sp|Q5RB16|TF2L1_PONAB^sp|Q5RB16|TF2L1_PONAB^Q:1703-1485,H:1-72^82.192%ID^E:4.59e-30^.^.	TF2L1	TFCP2L1	DNA binding; DNA-binding transcription factor activity;	regulation of transcription by RNA polymerase II	nucleus	na	na	na	na	na	na
TRINITY_DN2140	TRINITY_DN2140_c0_g1	TRINITY_DN2140_c0_g1_i4	freeze	control	0	263.962	131.981	-25.6182	3.02664	-8.46423	2.57845e-17	8.51679e-14	0	1.125	0	0	0.128	0	0	0	0	0	0.2506	0	Down	sp|Q9UMN6|KMT2B_HUMAN^sp|Q9UMN6|KMT2B_HUMAN^Q:5834-3438,H:1117-1905^53.463%ID^E:0^.^.`sp|Q9UMN6|KMT2B_HUMAN^sp|Q9UMN6|KMT2B_HUMAN^Q:6696-5905,H:781-1089^42.857%ID^E:0^.^.`sp|Q9UMN6|KMT2B_HUMAN^sp|Q9UMN6|KMT2B_HUMAN^Q:1817-870,H:2400-2715^78.797%ID^E:1.11e-150^.^.	KMT2B	KMT2B	histone H3K4 methyltransferase activity; histone H3K4 monomethyltransferase activity; histone H3K4 trimethyltransferase activity; unmethylated CpG binding; zinc ion binding	histone H3-K4 methylation; positive regulation of DNA-templated transcription	histone methyltransferase complex; MLL1/2 complex; nucleoplasm; nucleus	sp|Q9UMN6|KMT2B_HUMAN^sp|Q9UMN6|KMT2B_HUMAN^Q:583-898,H:2400-2715^78.797%ID^E:4.68e-168^.^.	KMT2B	KMT2B	histone H3K4 methyltransferase activity; histone H3K4 monomethyltransferase activity; histone H3K4 trimethyltransferase activity; unmethylated CpG binding; zinc ion binding	histone H3-K4 methylation; positive regulation of DNA-templated transcription	histone methyltransferase complex; MLL1/2 complex; nucleoplasm; nucleus
TRINITY_DN21540	TRINITY_DN21540_c0_g1	TRINITY_DN21540_c0_g1_i1	freeze	control	0	26.4683	13.2342	-7.37486	1.51122	-4.88008	1.06041e-06	0.000300638	0.082	0	0.091	0.23	0.156	0	0	0	0	0	0.1118	0	Down	sp|Q5R9C9|ATF7_PONAB^sp|Q5R9C9|ATF7_PONAB^Q:2918-1890,H:135-483^74.438%ID^E:2.76e-136^.^.	ATF7	ATF7	DNA binding; DNA-binding transcription factor activity; metal ion binding	HUMAN: negative regulation of transcription by RNA polymerase II; positive regulation of transcription by RNA polymerase II; regulation of DNA-templated transcription; regulation of transcription by RNA polymerase II	chromosome, telomeric region; nucleoplasm	sp|P17544|ATF7_HUMAN^sp|P17544|ATF7_HUMAN^Q:36-378,H:135-483^75.921%ID^E:1.91e-166^.^.	ATF7	ATF7	DNA binding; DNA-binding transcription factor activity; metal ion binding	na	chromosome, telomeric region; nucleoplasm
TRINITY_DN22271	TRINITY_DN22271_c0_g1	TRINITY_DN22271_c0_g1_i10	freeze	control	167.748	0	83.8739	23.8265	3.02676	7.87196	3.4914e-15	2.4325e-12	0	0	0	0	0	0	0	0.253	1.48	0	0	0.3466	Up	sp|Q99K41|EMIL1_MOUSE^sp|Q99K41|EMIL1_MOUSE^Q:4921-1634,H:1-1010^43.649%ID^E:0^.^.	EMIL1	Emilin1	extracellular matrix constituent conferring elasticity; identical protein binding; integrin binding involved in cell-matrix adhesion; molecular adaptor activity	aortic valve morphogenesis; cell adhesion mediated by integrin; cell migration; cell-matrix adhesion; elastic fiber assembly; extracellular matrix organization; negative regulation of angiogenesis; negative regulation of cell activation; negative regulation of cell migration; negative regulation of collagen biosynthetic process; negative regulation of collagen fibril organization; negative regula…	collagen trimer; collagen-containing extracellular matrix; EMILIN complex; extracellular matrix; extracellular region; extracellular space; integrin alpha4-beta1 complex	sp|Q99K41|EMIL1_MOUSE^sp|Q99K41|EMIL1_MOUSE^Q:12-1107,H:1-1010^43.459%ID^E:0^.^.	EMIL1	Emilin1	extracellular matrix constituent conferring elasticity; identical protein binding; integrin binding involved in cell-matrix adhesion; molecular adaptor activity	aortic valve morphogenesis; cell adhesion mediated by integrin; cell migration; cell-matrix adhesion; elastic fiber assembly; extracellular matrix organization; negative regulation of angiogenesis; negative regulation of cell activation; negative regulation of cell migration; negative regulation of collagen biosynthetic process; negative regulation of collagen fibril organization; negative regula…	collagen trimer; collagen-containing extracellular matrix; EMILIN complex; extracellular matrix; extracellular region; extracellular space; integrin alpha4-beta1 complex
TRINITY_DN2243	TRINITY_DN2243_c0_g1	TRINITY_DN2243_c0_g1_i9	freeze	control	0	119.518	59.7592	-24.5146	3.02718	-8.09817	5.57909e-16	6.7663e-13	0.597	0	0.358	0	0	0	0	0	0	0	0.191	0	Down	sp|Q8TEW0|PARD3_HUMAN^sp|Q8TEW0|PARD3_HUMAN^Q:116-2857,H:1-979^76.986%ID^E:0^.^.`sp|Q8TEW0|PARD3_HUMAN^sp|Q8TEW0|PARD3_HUMAN^Q:2978-3874,H:1062-1356^76.333%ID^E:3.1e-108^.^.	PARD3	PARD3	phosphatidylinositol binding; phosphatidylinositol-3,4,5-trisphosphate binding; phosphatidylinositol-3-phosphate binding; phosphatidylinositol-4,5-bisphosphate binding	asymmetric cell division; axonogenesis; bicellular tight junction assembly; cell adhesion; cell cycle; establishment of cell polarity; establishment of centrosome localization; establishment of epithelial cell polarity; establishment or maintenance of cell polarity; establishment or maintenance of epithelial cell apical/basal polarity; microtubule cytoskeleton organization; myelination in periphe…	adherens junction; apical junction complex; apical plasma membrane; bicellular tight junction; cell cortex; cell junction; cell-cell junction; cytoskeleton; cytosol; endomembrane system; internode region of axon; PAR polarity complex; plasma membrane; tight junction	sp|Q8TEW0|PARD3_HUMAN^sp|Q8TEW0|PARD3_HUMAN^Q:1-1253,H:1-1356^75%ID^E:0^.^.	PARD3	PARD3	phosphatidylinositol binding; phosphatidylinositol-3,4,5-trisphosphate binding; phosphatidylinositol-3-phosphate binding; phosphatidylinositol-4,5-bisphosphate binding	asymmetric cell division; axonogenesis; bicellular tight junction assembly; cell adhesion; cell cycle; establishment of cell polarity; establishment of centrosome localization; establishment of epithelial cell polarity; establishment or maintenance of cell polarity; establishment or maintenance of epithelial cell apical/basal polarity; microtubule cytoskeleton organization; myelination in periphe…	adherens junction; apical junction complex; apical plasma membrane; bicellular tight junction; cell cortex; cell junction; cell-cell junction; cytoskeleton; cytosol; endomembrane system; internode region of axon; PAR polarity complex; plasma membrane; tight junction
TRINITY_DN23070	TRINITY_DN23070_c0_g1	TRINITY_DN23070_c0_g1_i8	freeze	control	0	61.6457	30.8228	-23.6362	3.02811	-7.80559	5.9226e-15	3.59145e-12	0.38	0	0.387	0	0	0	0	0	0	0	0.1534	0	Down	sp|O14559|RHG33_HUMAN^sp|O14559|RHG33_HUMAN^Q:350-2548,H:1-748^58.518%ID^E:0^.^.	GHG33	na	na	na	na	sp|Q6GPD0|RHG32_XENLA^sp|Q6GPD0|RHG32_XENLA^Q:1-559,H:242-813^55.499%ID^E:0^.^.	RHG32	arhgap32	GTPase activator activity; phosphatidylinositol phosphate binding	signal transduction	cytoplasm; plasma membrane; postsynaptic density
TRINITY_DN2344	TRINITY_DN2344_c0_g1	TRINITY_DN2344_c0_g1_i8	freeze	control	0	95.438	47.719	-24.2332	3.02744	-8.00454	1.19913e-15	1.12643e-12	0.642	1.481	0	0	0	0	0	0	0	0	0.4246	0	Down	sp|P97363|SPTC2_MOUSE^sp|P97363|SPTC2_MOUSE^Q:773-1828,H:209-560^90.057%ID^E:0^.^.`sp|P97363|SPTC2_MOUSE^sp|P97363|SPTC2_MOUSE^Q:147-695,H:20-209^72.251%ID^E:0^.^.	SPTC2	Sptlc2	pyridoxal phosphate binding; serine C-palmitoyltransferase activity	adipose tissue development; ceramide biosynthetic process; lipophagy; positive regulation of lipophagy; sphinganine biosynthetic process; sphingolipid biosynthetic process; sphingomyelin biosynthetic process; sphingosine biosynthetic process	endoplasmic reticulum membrane; mitochondrion; serine C-palmitoyltransferase complex	sp|P97363|SPTC2_MOUSE^sp|P97363|SPTC2_MOUSE^Q:1-330,H:231-560^90%ID^E:0^.^.	SPTC2	Sptlc2	pyridoxal phosphate binding; serine C-palmitoyltransferase activity	adipose tissue development; ceramide biosynthetic process; lipophagy; positive regulation of lipophagy; sphinganine biosynthetic process; sphingolipid biosynthetic process; sphingomyelin biosynthetic process; sphingosine biosynthetic process	endoplasmic reticulum membrane; mitochondrion; serine C-palmitoyltransferase complex
TRINITY_DN2350	TRINITY_DN2350_c0_g1	TRINITY_DN2350_c0_g1_i1	freeze	control	0	1197.13	598.563	-27.6933	2.78844	-9.93145	3.03811e-23	6.63229e-19	0	0	20.356	21.633	21.875	0	0	0	0	0	12.7728	0	Down	sp|B2GUY2|TFR2_RAT^sp|B2GUY2|TFR2_RAT^Q:224-811,H:589-798^52.381%ID^E:1.09e-68^.^.	TFR2	TFR2	co-receptor binding; transferrin receptor activity	acute-phase response; cellular response to iron ion; endocytic iron import into cell; intracellular iron ion homeostasis; iron ion transport; multicellular organismal-level iron ion homeostasis; positive regulation of endocytosis; positive regulation of peptide hormone secretion; positive regulation of protein maturation; positive regulation of transcription by RNA polymerase II; receptor-mediate…	cytoplasmic vesicle; external side of plasma membrane; HFE-transferrin receptor complex; plasma membrane; postsynapse	sp|B2GUY2|TFR2_RAT^sp|B2GUY2|TFR2_RAT^Q:3-179,H:608-798^52.88%ID^E:6.06e-65^.^.	TFR2	TFR2	co-receptor binding; transferrin receptor activity	acute-phase response; cellular response to iron ion; endocytic iron import into cell; intracellular iron ion homeostasis; iron ion transport; multicellular organismal-level iron ion homeostasis; positive regulation of endocytosis; positive regulation of peptide hormone secretion; positive regulation of protein maturation; positive regulation of transcription by RNA polymerase II; receptor-mediate…	cytoplasmic vesicle; external side of plasma membrane; HFE-transferrin receptor complex; plasma membrane; postsynapse
TRINITY_DN2350	TRINITY_DN2350_c0_g1	TRINITY_DN2350_c0_g1_i17	freeze	control	0	415.277	207.639	-11.3181	2.69244	-4.20368	2.62615e-05	0.00632312	0	0	4.541	1.311	3.912	0	0	0	0	0	1.9528	0	Down	sp|Q9JKX3|TFR2_MOUSE^sp|Q9JKX3|TFR2_MOUSE^Q:336-1829,H:82-584^51.462%ID^E:7.71e-164^.^.`sp|Q9JKX3|TFR2_MOUSE^sp|Q9JKX3|TFR2_MOUSE^Q:1812-2201,H:654-798^50.345%ID^E:1.96e-37^.^.	TFR2	TFR2	co-receptor binding; transferrin receptor activity	acute-phase response; cellular response to iron ion; endocytic iron import into cell; intracellular iron ion homeostasis; iron ion transport; multicellular organismal-level iron ion homeostasis; positive regulation of endocytosis; positive regulation of peptide hormone secretion; positive regulation of protein maturation; positive regulation of transcription by RNA polymerase II; receptor-mediate…	cytoplasmic vesicle; external side of plasma membrane; HFE-transferrin receptor complex; plasma membrane; postsynapse	sp|Q9JKX3|TFR2_MOUSE^sp|Q9JKX3|TFR2_MOUSE^Q:56-553,H:82-584^51.462%ID^E:1.3e-172^.^.`sp|Q9JKX3|TFR2_MOUSE^sp|Q9JKX3|TFR2_MOUSE^Q:548-677,H:654-798^50.345%ID^E:3.84e-38^.^.	TFR2	TFR2	co-receptor binding; transferrin receptor activity	acute-phase response; cellular response to iron ion; endocytic iron import into cell; intracellular iron ion homeostasis; iron ion transport; multicellular organismal-level iron ion homeostasis; positive regulation of endocytosis; positive regulation of peptide hormone secretion; positive regulation of protein maturation; positive regulation of transcription by RNA polymerase II; receptor-mediate…	cytoplasmic vesicle; external side of plasma membrane; HFE-transferrin receptor complex; plasma membrane; postsynapse
TRINITY_DN2350	TRINITY_DN2350_c0_g1	TRINITY_DN2350_c0_g1_i5	freeze	control	0	557.534	278.767	-11.743	2.70909	-4.33467	1.4598e-05	0.00372	0	0	5.822	2.93	3.294	0	0	0	0	0	2.4092	0	Down	sp|B2GUY2|TFR2_RAT^sp|B2GUY2|TFR2_RAT^Q:303-2429,H:71-798^51.018%ID^E:0^.^.	TFR2	TFR2	co-receptor binding; transferrin receptor activity	acute-phase response; cellular response to iron ion; endocytic iron import into cell; intracellular iron ion homeostasis; iron ion transport; multicellular organismal-level iron ion homeostasis; positive regulation of endocytosis; positive regulation of peptide hormone secretion; positive regulation of protein maturation; positive regulation of transcription by RNA polymerase II; receptor-mediate…	cytoplasmic vesicle; external side of plasma membrane; HFE-transferrin receptor complex; plasma membrane; postsynapse	sp|B2GUY2|TFR2_RAT^sp|B2GUY2|TFR2_RAT^Q:45-753,H:71-798^51.018%ID^E:0^.^.	TFR2	TFR2	co-receptor binding; transferrin receptor activity	acute-phase response; cellular response to iron ion; endocytic iron import into cell; intracellular iron ion homeostasis; iron ion transport; multicellular organismal-level iron ion homeostasis; positive regulation of endocytosis; positive regulation of peptide hormone secretion; positive regulation of protein maturation; positive regulation of transcription by RNA polymerase II; receptor-mediate…	cytoplasmic vesicle; external side of plasma membrane; HFE-transferrin receptor complex; plasma membrane; postsynapse
TRINITY_DN2392	TRINITY_DN2392_c0_g1	TRINITY_DN2392_c0_g1_i7	freeze	control	246.46	0	123.23	24.092	3.02658	7.96013	1.71857e-15	1.51911e-12	0	0	0	0	0	0.786	0	4.786	0	0	0	1.1144	Up	sp|A2BD94|FB31B_XENLA^sp|A2BD94|FB31B_XENLA^Q:13-1515,H:1-523^74.952%ID^E:0^.^.	FB31B	fbxo31-b	na	anaphase-promoting complex-dependent catabolic process; DNA damage response; mitotic G1 DNA damage checkpoint signaling; protein ubiquitination; SCF-dependent proteasomal ubiquitin-dependent protein catabolic process	SCF ubiquitin ligase complex	sp|A2BD94|FB31B_XENLA^sp|A2BD94|FB31B_XENLA^Q:5-505,H:1-523^74.761%ID^E:0^.^.	FB31B	fbxo31-b	na	anaphase-promoting complex-dependent catabolic process; DNA damage response; mitotic G1 DNA damage checkpoint signaling; protein ubiquitination; SCF-dependent proteasomal ubiquitin-dependent protein catabolic process	SCF ubiquitin ligase complex
TRINITY_DN23998	TRINITY_DN23998_c0_g1	TRINITY_DN23998_c0_g1_i13	freeze	control	0	80.6258	40.3129	-24.008	3.02766	-7.92955	2.19946e-15	1.71482e-12	0.347	0	0	0.374	0	0	0	0	0	0	0.1442	0	Down	sp|Q61194|P3C2A_MOUSE^sp|Q61194|P3C2A_MOUSE^Q:4463-1125,H:570-1681^72.108%ID^E:0^.^.`sp|Q61194|P3C2A_MOUSE^sp|Q61194|P3C2A_MOUSE^Q:6692-4998,H:1-569^53.806%ID^E:9.17e-161^.^.	P3C2A	Pik3c2a	1-phosphatidylinositol-3,4-bisphosphate 5-kinase activity; 1-phosphatidylinositol-3-kinase activity; 1-phosphatidylinositol-4,5-bisphosphate 3-kinase activity; 1-phosphatidylinositol-4-phosphate 3-kinase activity; ATP binding; clathrin binding; phosphatidylinositol binding	autophagosome organization; cellular response to starvation; endocytosis; exocytosis; macroautophagy; negative regulation of zinc ion transmembrane transport; phosphatidylinositol 3-kinase signaling; phosphatidylinositol-3-phosphate biosynthetic process; phosphorylation; positive regulation of autophagy; positive regulation of cell migration involved in sprouting angiogenesis	clathrin-coated vesicle; cytoplasm; cytosol; intracellular membrane-bounded organelle; nucleoplasm; phosphatidylinositol 3-kinase complex; plasma membrane; trans-Golgi network; vesicle	sp|Q61194|P3C2A_MOUSE^sp|Q61194|P3C2A_MOUSE^Q:1-936,H:751-1685^74.84%ID^E:0^.^.	P3C2A	Pik3c2a	1-phosphatidylinositol-3,4-bisphosphate 5-kinase activity; 1-phosphatidylinositol-3-kinase activity; 1-phosphatidylinositol-4,5-bisphosphate 3-kinase activity; 1-phosphatidylinositol-4-phosphate 3-kinase activity; ATP binding; clathrin binding; phosphatidylinositol binding	autophagosome organization; cellular response to starvation; endocytosis; exocytosis; macroautophagy; negative regulation of zinc ion transmembrane transport; phosphatidylinositol 3-kinase signaling; phosphatidylinositol-3-phosphate biosynthetic process; phosphorylation; positive regulation of autophagy; positive regulation of cell migration involved in sprouting angiogenesis	clathrin-coated vesicle; cytoplasm; cytosol; intracellular membrane-bounded organelle; nucleoplasm; phosphatidylinositol 3-kinase complex; plasma membrane; trans-Golgi network; vesicle
TRINITY_DN24114	TRINITY_DN24114_c0_g1	TRINITY_DN24114_c0_g1_i1	freeze	control	0	77.6424	38.8212	-23.9482	3.02772	-7.90964	2.58132e-15	1.94314e-12	0	2.496	0	0	1.325	0	0	0	0	0	0.7642	0	Down	sp|P20933|ASPG_HUMAN^sp|P20933|ASPG_HUMAN^Q:1199-207,H:18-346^65.257%ID^E:8.93e-147^.^.	ASPG	AGA	asparaginase activity; beta-aspartyl-peptidase activity; N4-(beta-N-acetylglucosaminyl)-L-asparaginase activity	protein deglycosylation; proteolysis	azurophil granule lumen; cytoplasm; endoplasmic reticulum; extracellular region; extracellular space; lysosome	sp|P20933|ASPG_HUMAN^sp|P20933|ASPG_HUMAN^Q:12-342,H:18-346^65.257%ID^E:5.04e-151^.^.	ASPG	AGA	asparaginase activity; beta-aspartyl-peptidase activity; N4-(beta-N-acetylglucosaminyl)-L-asparaginase activity	protein deglycosylation; proteolysis	azurophil granule lumen; cytoplasm; endoplasmic reticulum; extracellular region; extracellular space; lysosome
TRINITY_DN246	TRINITY_DN246_c0_g1	TRINITY_DN246_c0_g1_i15	freeze	control	87.9386	0	43.9693	21.7395	3.02728	7.18122	6.90937e-13	2.39419e-10	0	0	0	0	0	0	0	0	0.616	0.559	0	0.235	Up	sp|P47990|XDH_CHICK^sp|P47990|XDH_CHICK^Q:3277-1523,H:321-905^72.65%ID^E:0^.^.`sp|P47990|XDH_CHICK^sp|P47990|XDH_CHICK^Q:1563-208,H:906-1357^77.212%ID^E:0^.^.`sp|P47990|XDH_CHICK^sp|P47990|XDH_CHICK^Q:4233-3346,H:3-322^64.486%ID^E:0^.^.	XDH	XDH	2 iron, 2 sulfur cluster binding; FAD binding; flavin adenine dinucleotide binding; hypoxanthine dehydrogenase activity; iron ion binding; molybdenum ion binding; molybdopterin cofactor binding; xanthine dehydrogenase activity; xanthine oxidase activity	urate biosynthetic process; xanthine catabolic process	cytosol; extracellular space; peroxisome	sp|P47990|XDH_CHICK^sp|P47990|XDH_CHICK^Q:7-451,H:913-1357^78.202%ID^E:0^.^.	XDH	XDH	2 iron, 2 sulfur cluster binding; FAD binding; flavin adenine dinucleotide binding; hypoxanthine dehydrogenase activity; iron ion binding; molybdenum ion binding; molybdopterin cofactor binding; xanthine dehydrogenase activity; xanthine oxidase activity	urate biosynthetic process; xanthine catabolic process	cytosol; extracellular space; peroxisome
TRINITY_DN24855	TRINITY_DN24855_c0_g1	TRINITY_DN24855_c0_g1_i4	freeze	control	158.851	0	79.4256	23.8985	3.02679	7.89565	2.88812e-15	2.07491e-12	0	0	0	0	0	0.596	0	0.547	0	0	0	0.2286	Up	sp|Q70EL1|UBP54_HUMAN^sp|Q70EL1|UBP54_HUMAN^Q:1290-4064,H:1-924^72.718%ID^E:0^.^.`sp|Q70EL1|UBP54_HUMAN^sp|Q70EL1|UBP54_HUMAN^Q:4548-6197,H:1078-1655^28.341%ID^E:3.24e-25^.^.	UBP54	USP54	cysteine-type deubiquitinase activity	protein deubiquitination	na	sp|Q70EL1|UBP54_HUMAN^sp|Q70EL1|UBP54_HUMAN^Q:2-1637,H:1-1655^51.442%ID^E:0^.^.	UBP54	USP54	cysteine-type deubiquitinase activity	protein deubiquitination	na
TRINITY_DN24866	TRINITY_DN24866_c0_g1	TRINITY_DN24866_c0_g1_i3	freeze	control	0	23.8215	11.9107	-7.21831	1.68735	-4.2779	1.88662e-05	0.00469797	0.097	0	0.115	0.258	0.668	0	0	0	0	0	0.2276	0	Down	na	na	na	na	na	na	na	na	na	na	na	na
TRINITY_DN2495	TRINITY_DN2495_c0_g1	TRINITY_DN2495_c0_g1_i2	freeze	control	79.6866	0	39.8433	22.9327	3.0274	7.57507	3.5893e-14	1.61005e-11	0	0	0	0	0	0	0.187	1.808	0	0	0	0.399	Up	sp|Q92125|ANXA7_XENLA^sp|Q92125|ANXA7_XENLA^Q:1313-363,H:196-512^81.447%ID^E:0^.^.	ANXA7	anxa7	calcium ion binding; calcium-dependent phospholipid binding	na	na	sp|Q92125|ANXA7_XENLA^sp|Q92125|ANXA7_XENLA^Q:1-503,H:1-512^73.814%ID^E:0^.^.	ANXA7	anxa7	calcium ion binding; calcium-dependent phospholipid binding	na	na
TRINITY_DN2495	TRINITY_DN2495_c0_g1	TRINITY_DN2495_c0_g1_i4	freeze	control	129.346	0	64.673	23.6082	3.02693	7.79937	6.22169e-15	3.70422e-12	0	0	0	0	0	0	0	2.054	1.403	0	0	0.6914	Up	sp|Q92125|ANXA7_XENLA^sp|Q92125|ANXA7_XENLA^Q:1346-363,H:185-512^80.243%ID^E:0^.^.	ANXA7	anxa7	calcium ion binding; calcium-dependent phospholipid binding	na	na	sp|Q92125|ANXA7_XENLA^sp|Q92125|ANXA7_XENLA^Q:1-517,H:1-512^71.062%ID^E:0^.^.	ANXA7	anxa7	calcium ion binding; calcium-dependent phospholipid binding	na	na
TRINITY_DN2557	TRINITY_DN2557_c0_g1	TRINITY_DN2557_c0_g1_i7	freeze	control	0	181.871	90.9355	-25.1082	3.02684	-8.29516	1.08435e-16	2.07507e-13	1.813	0.696	0	0	0	0	0	0	0	0	0.5018	0	Down	sp|Q8QZR1|ATTY_MOUSE^sp|Q8QZR1|ATTY_MOUSE^Q:1986-952,H:2-347^76.012%ID^E:0^.^.	ATTY	Tat	amino acid binding; identical protein binding; L-tyrosine:2-oxoglutarate aminotransferase activity; pyridoxal phosphate binding	2-oxoglutarate metabolic process; amino acid metabolic process; biosynthetic process; glutamate metabolic process; L-phenylalanine catabolic process; response to dexamethasone; response to glucocorticoid; response to mercury ion; response to organic cyclic compound; response to oxidative stress; tyrosine catabolic process	mitochondrion	sp|Q8QZR1|ATTY_MOUSE^sp|Q8QZR1|ATTY_MOUSE^Q:4-348,H:2-347^76.012%ID^E:0^.^.	ATTY	Tat	amino acid binding; identical protein binding; L-tyrosine:2-oxoglutarate aminotransferase activity; pyridoxal phosphate binding	2-oxoglutarate metabolic process; amino acid metabolic process; biosynthetic process; glutamate metabolic process; L-phenylalanine catabolic process; response to dexamethasone; response to glucocorticoid; response to mercury ion; response to organic cyclic compound; response to oxidative stress; tyrosine catabolic process	mitochondrion
TRINITY_DN2579	TRINITY_DN2579_c0_g1	TRINITY_DN2579_c0_g1_i13	freeze	control	106.791	0	53.3955	23.3459	3.02709	7.71232	1.23548e-14	6.47301e-12	0	0	0	0	0	0	0	0	0.858	0.913	0	0.3542	Up	sp|Q8VC12|HUTU_MOUSE^sp|Q8VC12|HUTU_MOUSE^Q:1103-2326,H:268-675^75.245%ID^E:0^.^.`sp|Q8VC12|HUTU_MOUSE^sp|Q8VC12|HUTU_MOUSE^Q:586-969,H:129-256^85.156%ID^E:5.53e-60^.^.	HUTU	Uroc1	urocanate hydratase activity	histidine catabolic process; histidine catabolic process to glutamate and formamide; histidine catabolic process to glutamate and formate	cytosol	sp|Q8VC12|HUTU_MOUSE^sp|Q8VC12|HUTU_MOUSE^Q:1-131,H:142-272^90.84%ID^E:3.99e-78^.^.	HUTU	Uroc1	urocanate hydratase activity	histidine catabolic process; histidine catabolic process to glutamate and formamide; histidine catabolic process to glutamate and formate	cytosol
TRINITY_DN2579	TRINITY_DN2579_c0_g1	TRINITY_DN2579_c0_g1_i5	freeze	control	93.2527	0	46.6263	23.1594	3.02722	7.65041	2.00341e-14	9.7189e-12	0	0	0	0	0	0	0	0	2.184	2.621	0	0.961	Up	sp|Q8VC12|HUTU_MOUSE^sp|Q8VC12|HUTU_MOUSE^Q:586-1347,H:129-382^80.315%ID^E:2.18e-129^.^.	HUTU	Uroc1	urocanate hydratase activity	histidine catabolic process; histidine catabolic process to glutamate and formamide; histidine catabolic process to glutamate and formate	cytosol	sp|Q8VC12|HUTU_MOUSE^sp|Q8VC12|HUTU_MOUSE^Q:1-241,H:142-382^82.158%ID^E:9.85e-145^.^.	HUTU	Uroc1	urocanate hydratase activity	histidine catabolic process; histidine catabolic process to glutamate and formamide; histidine catabolic process to glutamate and formate	cytosol
TRINITY_DN2599	TRINITY_DN2599_c0_g1	TRINITY_DN2599_c0_g1_i1	freeze	control	134.741	0	67.3706	23.6718	3.0269	7.82048	5.26242e-15	3.34603e-12	0	0	0	0	0	0	0	0	1.219	3.069	0	0.8576	Up	sp|Q95LF0|I13R2_CANLF^sp|Q95LF0|I13R2_CANLF^Q:1070-1810,H:133-378^34.677%ID^E:2.07e-43^.^.`sp|Q95LF0|I13R2_CANLF^sp|Q95LF0|I13R2_CANLF^Q:284-640,H:14-132^35.294%ID^E:4.41e-17^.^.	I13R2	IL13RA2	cytokine binding; cytokine receptor activity	cytokine-mediated signaling pathway	external side of plasma membrane; receptor complex	sp|Q95LF0|I13R2_CANLF^sp|Q95LF0|I13R2_CANLF^Q:25-143,H:14-132^35.294%ID^E:3.07e-20^.^.	I13R2	IL13RA2	cytokine binding; cytokine receptor activity	cytokine-mediated signaling pathway	external side of plasma membrane; receptor complex
TRINITY_DN2599	TRINITY_DN2599_c0_g1	TRINITY_DN2599_c0_g1_i13	freeze	control	216.408	0	108.204	24.3326	3.02663	8.0395	9.02037e-16	9.19808e-13	0	0	0	0	0	0	0	0	3.263	11.77	0	3.0066	Up	sp|Q95LF0|I13R2_CANLF^sp|Q95LF0|I13R2_CANLF^Q:135-476,H:14-127^35.088%ID^E:4.64e-18^.^.	I13R2	IL13RA2	cytokine binding; cytokine receptor activity	cytokine-mediated signaling pathway	external side of plasma membrane; receptor complex	sp|Q95LF0|I13R2_CANLF^sp|Q95LF0|I13R2_CANLF^Q:25-143,H:14-132^35.294%ID^E:3.07e-20^.^.	I13R2	IL13RA2	cytokine binding; cytokine receptor activity	cytokine-mediated signaling pathway	external side of plasma membrane; receptor complex
TRINITY_DN26	TRINITY_DN26_c0_g1	TRINITY_DN26_c0_g1_i5	freeze	control	141.041	0	70.5206	23.7082	3.02687	7.83258	4.77956e-15	3.09919e-12	0	0	0	0	0	2.73	0	2.494	0	0	0	1.0448	Up	na	na	na	na	na	na	na	na	na	na	na	na
TRINITY_DN2601	TRINITY_DN2601_c0_g1	TRINITY_DN2601_c0_g1_i4	freeze	control	0	3923.45	1961.72	-29.3231	3.02622	-9.68967	3.33605e-22	4.36963e-18	111.134	77.019	0	190.597	0	0	0	0	0	0	75.75	0	Down	na	na	na	na	na	na	na	na	na	na	na	na
TRINITY_DN2612	TRINITY_DN2612_c0_g1	TRINITY_DN2612_c0_g1_i5	freeze	control	0	155.616	77.808	-24.8901	3.02695	-8.22282	1.98779e-16	3.17518e-13	0	0.269	0	0.917	0	0	0	0	0	0	0.2372	0	Down	sp|Q01082|SPTB2_HUMAN^sp|Q01082|SPTB2_HUMAN^Q:7163-210,H:43-2361^91.552%ID^E:0^.^.	SPTB2	SPTBN1	actin binding; actin filament binding; ankyrin binding; cadherin binding; calmodulin binding; GTPase binding; phospholipid binding; RNA binding; structural constituent of cytoskeleton	actin cytoskeleton organization; actin filament capping; central nervous system development; central nervous system formation; common-partner SMAD protein phosphorylation; Golgi to plasma membrane protein transport; membrane assembly; mitotic cytokinesis; plasma membrane organization; positive regulation of interleukin-2 production; positive regulation of protein localization to plasma membrane; …	axolemma; cell junction; cell projection; cortical actin cytoskeleton; cuticular plate; cytoplasm; cytosol; extracellular exosome; glutamatergic synapse; M band; nucleolus; plasma membrane; postsynaptic density; spectrin; spectrin-associated cytoskeleton	sp|Q01082|SPTB2_HUMAN^sp|Q01082|SPTB2_HUMAN^Q:30-2350,H:43-2364^91.563%ID^E:0^.^.	SPTB2	SPTBN1	actin binding; actin filament binding; ankyrin binding; cadherin binding; calmodulin binding; GTPase binding; phospholipid binding; RNA binding; structural constituent of cytoskeleton	actin cytoskeleton organization; actin filament capping; central nervous system development; central nervous system formation; common-partner SMAD protein phosphorylation; Golgi to plasma membrane protein transport; membrane assembly; mitotic cytokinesis; plasma membrane organization; positive regulation of interleukin-2 production; positive regulation of protein localization to plasma membrane; …	axolemma; cell junction; cell projection; cortical actin cytoskeleton; cuticular plate; cytoplasm; cytosol; extracellular exosome; glutamatergic synapse; M band; nucleolus; plasma membrane; postsynaptic density; spectrin; spectrin-associated cytoskeleton
TRINITY_DN2613	TRINITY_DN2613_c0_g1	TRINITY_DN2613_c0_g1_i12	freeze	control	146.288	0	73.1439	23.7821	3.02684	7.85706	3.93248e-15	2.68273e-12	0	0	0	0	0	0	0	0	1.716	0.698	0	0.4828	Up	sp|Q8IVU3|HERC6_HUMAN^sp|Q8IVU3|HERC6_HUMAN^Q:2954-597,H:226-1014^39.169%ID^E:0^.^.`sp|Q8IVU3|HERC6_HUMAN^sp|Q8IVU3|HERC6_HUMAN^Q:3631-3071,H:27-215^55.026%ID^E:0^.^.`sp|Q8IVU3|HERC6_HUMAN^sp|Q8IVU3|HERC6_HUMAN^Q:3817-3053,H:22-276^29.278%ID^E:1.29e-17^.^.`sp|Q8IVU3|HERC6_HUMAN^sp|Q8IVU3|HERC6_HUMAN^Q:3754-3080,H:92-321^29.787%ID^E:9.32e-17^.^.`sp|Q8IVU3|HERC6_HUMAN^sp|Q8IVU3|HERC6_HUMAN^Q:2951-2…	HERC6	HERC6	ubiquitin protein ligase activity;	hematopoietic progenitor cell differentiation; protein ubiquitination; response to bacterium; ubiquitin-dependent protein catabolic process	cytoplasm; cytosol; nucleoplasm	sp|Q5PQN1|HERC4_RAT^sp|Q5PQN1|HERC4_RAT^Q:1-227,H:1-227^46.491%ID^E:1.59e-62^.^.`sp|Q5PQN1|HERC4_RAT^sp|Q5PQN1|HERC4_RAT^Q:1-204,H:158-376^31.39%ID^E:1.76e-18^.^.	HERC4	Herc4	ubiquitin protein ligase activity	cell differentiation; negative regulation of smoothened signaling pathway; protein ubiquitination; spermatogenesis; ubiquitin-dependent protein catabolic process	cytoplasm; fibrillar center; cytosol
TRINITY_DN2613	TRINITY_DN2613_c0_g1	TRINITY_DN2613_c0_g1_i16	freeze	control	88.782	0	44.391	23.0266	3.02727	7.6064	2.81832e-14	1.29073e-11	0	0	0	0	0	0	0	0	0.306	1.643	0	0.3898	Up	sp|Q8IVU3|HERC6_HUMAN^sp|Q8IVU3|HERC6_HUMAN^Q:2615-597,H:342-1014^37.611%ID^E:8.9e-133^.^.	HERC6	HERC6	ubiquitin protein ligase activity;	hematopoietic progenitor cell differentiation; protein ubiquitination; response to bacterium; ubiquitin-dependent protein catabolic process	cytoplasm; cytosol; nucleoplasm	sp|Q9UII4|HERC5_HUMAN^sp|Q9UII4|HERC5_HUMAN^Q:1-521,H:499-1023^37.807%ID^E:9.35e-111^.^.	HERC5	HERC5	ISG15 transferase activity; RNA binding; ubiquitin protein ligase activity; ubiquitin-protein transferase activity	defense response to virus; innate immune response; ISG15-protein conjugation; protein ubiquitination; regulation of cyclin-dependent protein serine/threonine kinase activity; regulation of defense response to virus; ubiquitin-dependent protein catabolic process	cytoplasm; cytosol; perinuclear region of cytoplasm
TRINITY_DN2620	TRINITY_DN2620_c0_g1	TRINITY_DN2620_c0_g1_i1	freeze	control	69.9163	0	34.9581	22.7582	3.02756	7.51701	5.60441e-14	2.29399e-11	0	0	0	0	0	3.35	0	0	0	1.729	0	1.0158	Up	sp|Q8VH51|RBM39_MOUSE^sp|Q8VH51|RBM39_MOUSE^Q:662-579,H:1-28^96.429%ID^E:1.7e-08^.^.	RBM39	Rbm39	RNA binding; RS domain binding; U1 snRNP binding	mRNA processing; regulation of mRNA splicing, via spliceosome; RNA splicing	centriolar satellite; microtubule cytoskeleton; nuclear speck; nucleoplasm; protein-containing complex;	na	na	na	na	na	na
TRINITY_DN26386	TRINITY_DN26386_c0_g1	TRINITY_DN26386_c0_g1_i13	freeze	control	0	52.9207	26.4603	-23.4242	3.02842	-7.73479	1.03577e-14	5.74861e-12	0	0	0.204	0	0.813	0	0	0	0	0	0.2034	0	Down	sp|Q9H992|MARH7_HUMAN^sp|Q9H992|MARH7_HUMAN^Q:2678-861,H:66-681^56.41%ID^E:2.65e-145^.^.	MARH7	MARCHF7	MDM2/MDM4 family protein binding; transferase activity; ubiquitin binding; ubiquitin conjugating enzyme binding; zinc ion binding	negative regulation of DNA damage response, signal transduction by p53 class mediator; negative regulation of intrinsic apoptotic signaling pathway in response to DNA damage by p53 class mediator; negative regulation of proteasomal protein catabolic process; negative regulation of protein autoubiquitination; negative regulation of T cell proliferation; positive regulation of cell population proli…	cytosol; nucleus; plasma membrane	sp|Q9H992|MARH7_HUMAN^sp|Q9H992|MARH7_HUMAN^Q:2-554,H:135-694^60.317%ID^E:4.95e-177^.^.	MARH7	MARCHF7	MDM2/MDM4 family protein binding; transferase activity; ubiquitin binding; ubiquitin conjugating enzyme binding; zinc ion binding	negative regulation of DNA damage response, signal transduction by p53 class mediator; negative regulation of intrinsic apoptotic signaling pathway in response to DNA damage by p53 class mediator; negative regulation of proteasomal protein catabolic process; negative regulation of protein autoubiquitination; negative regulation of T cell proliferation; positive regulation of cell population proli…	cytosol; nucleus; plasma membrane
TRINITY_DN26691	TRINITY_DN26691_c0_g1	TRINITY_DN26691_c0_g1_i2	freeze	control	0	63.1623	31.5811	-8.58872	1.91597	-4.4827	7.37055e-06	0.00193857	0.189	0.532	0.206	0	0.153	0	0	0	0	0	0.216	0	Down	sp|P05400|POL_CERV^sp|P05400|POL_CERV^Q:3227-2223,H:286-619^24.317%ID^E:5.54e-13^.^.	POL	na	na	na	na	sp|P09523|POL_FMVD^sp|P09523|POL_FMVD^Q:1-375,H:297-664^22.683%ID^E:1.22e-13^.^.	POL	na	na	na	na
TRINITY_DN26749	TRINITY_DN26749_c0_g1	TRINITY_DN26749_c0_g1_i1	freeze	control	0	178.866	89.4328	-10.1044	1.99103	-5.07495	3.87605e-07	0.000114345	0.214	0	1.113	0.045	0.058	0	0	0	0	0	0.286	0	Down	sp|Q7Z6Z7|HUWE1_HUMAN^sp|Q7Z6Z7|HUWE1_HUMAN^Q:7392-130,H:1-2407^88.725%ID^E:0^.^.	HUWE1	HUWE1	DNA binding; histone ubiquitin ligase activity; RNA binding; ubiquitin protein ligase activity; ubiquitin-protein transferase activity	base-excision repair; cell differentiation; circadian regulation of gene expression; Golgi organization; membrane fusion; negative regulation of mitochondrial fusion; positive regulation of mitophagy in response to mitochondrial depolarization; positive regulation of protein targeting to mitochondrion; positive regulation of protein ubiquitination; protein monoubiquitination; protein polyubiquiti…	cytoplasm; cytosol; extracellular exosome; extracellular region; ficolin-1-rich granule lumen; Golgi membrane; membrane; mitochondrion; nucleoplasm; nucleus; secretory granule lumen	sp|Q7Z6Z7|HUWE1_HUMAN^sp|Q7Z6Z7|HUWE1_HUMAN^Q:1-2439,H:1-2425^88.808%ID^E:0^.^.	HUWE1	HUWE1	DNA binding; histone ubiquitin ligase activity; RNA binding; ubiquitin protein ligase activity; ubiquitin-protein transferase activity	base-excision repair; cell differentiation; circadian regulation of gene expression; Golgi organization; membrane fusion; negative regulation of mitochondrial fusion; positive regulation of mitophagy in response to mitochondrial depolarization; positive regulation of protein targeting to mitochondrion; positive regulation of protein ubiquitination; protein monoubiquitination; protein polyubiquiti…	cytoplasm; cytosol; extracellular exosome; extracellular region; ficolin-1-rich granule lumen; Golgi membrane; membrane; mitochondrion; nucleoplasm; nucleus; secretory granule lumen
TRINITY_DN271	TRINITY_DN271_c0_g1	TRINITY_DN271_c0_g1_i1	freeze	control	43.2941	0	21.6471	21.9133	3.0284	7.23593	4.62362e-13	1.62779e-10	0	0	0	0	0	0.83	0	0	0.166	0	0	0.1992	Up	sp|Q11200|SIA4A_CHICK^sp|Q11200|SIA4A_CHICK^Q:556-1578,H:1-342^59.012%ID^E:6.21e-147^.^.	SIA4A	ST3GAL1	beta-galactoside (CMP) alpha-2,3-sialyltransferase activity	ganglioside biosynthetic process via lactosylceramide; N-acetylneuraminate metabolic process; protein glycosylation; protein N-linked glycosylation; sialylation	extracellular region; Golgi cisterna membrane; membrane	sp|Q11200|SIA4A_CHICK^sp|Q11200|SIA4A_CHICK^Q:1-341,H:1-342^59.012%ID^E:6.88e-156^.^.	SIA4A	ST3GAL1	beta-galactoside (CMP) alpha-2,3-sialyltransferase activity	ganglioside biosynthetic process via lactosylceramide; N-acetylneuraminate metabolic process; protein glycosylation; protein N-linked glycosylation; sialylation	extracellular region; Golgi cisterna membrane; membrane
TRINITY_DN271	TRINITY_DN271_c0_g1	TRINITY_DN271_c0_g1_i5	freeze	control	60.5199	0	30.26	22.5572	3.02777	7.45011	9.32638e-14	3.72435e-11	0	0	0	0	0	1.148	0	0	0.23	0	0	0.2756	Up	sp|Q11200|SIA4A_CHICK^sp|Q11200|SIA4A_CHICK^Q:622-1644,H:1-342^59.012%ID^E:7.57e-147^.^.	SIA4A	ST3GAL1	beta-galactoside (CMP) alpha-2,3-sialyltransferase activity	ganglioside biosynthetic process via lactosylceramide; N-acetylneuraminate metabolic process; protein glycosylation; protein N-linked glycosylation; sialylation	extracellular region; Golgi cisterna membrane; membrane	sp|Q11200|SIA4A_CHICK^sp|Q11200|SIA4A_CHICK^Q:1-341,H:1-342^59.012%ID^E:6.88e-156^.^.	SIA4A	ST3GAL1	beta-galactoside (CMP) alpha-2,3-sialyltransferase activity	ganglioside biosynthetic process via lactosylceramide; N-acetylneuraminate metabolic process; protein glycosylation; protein N-linked glycosylation; sialylation	extracellular region; Golgi cisterna membrane; membrane
TRINITY_DN271	TRINITY_DN271_c0_g1	TRINITY_DN271_c0_g1_i7	freeze	control	53.618	0	26.809	22.3841	3.02797	7.39243	1.44173e-13	5.48956e-11	0	0	0	0	0	0.872	0	0	0.324	0	0	0.2392	Up	sp|Q11200|SIA4A_CHICK^sp|Q11200|SIA4A_CHICK^Q:622-1644,H:1-342^59.012%ID^E:1.07e-146^.^.	SIA4A	ST3GAL1	beta-galactoside (CMP) alpha-2,3-sialyltransferase activity	ganglioside biosynthetic process via lactosylceramide; N-acetylneuraminate metabolic process; protein glycosylation; protein N-linked glycosylation; sialylation	extracellular region; Golgi cisterna membrane; membrane	sp|Q11200|SIA4A_CHICK^sp|Q11200|SIA4A_CHICK^Q:1-341,H:1-342^59.012%ID^E:6.88e-156^.^.	SIA4A	ST3GAL1	beta-galactoside (CMP) alpha-2,3-sialyltransferase activity	ganglioside biosynthetic process via lactosylceramide; N-acetylneuraminate metabolic process; protein glycosylation; protein N-linked glycosylation; sialylation	extracellular region; Golgi cisterna membrane; membrane
TRINITY_DN2863	TRINITY_DN2863_c0_g2	TRINITY_DN2863_c0_g2_i10	freeze	control	52.2657	0	26.1329	22.3528	3.02802	7.38198	1.55956e-13	5.86997e-11	0	0	0	0	0	0	0	0	1.164	2.356	0	0.704	Up	na	na	na	na	na	na	na	na	na	na	na	na
TRINITY_DN2869	TRINITY_DN2869_c0_g1	TRINITY_DN2869_c0_g1_i3	freeze	control	87.1242	0	43.5621	23.0586	3.02729	7.61691	2.59821e-14	1.21542e-11	0	0	0	0	0	0	0	3.101	0	0.558	0	0.7318	Up	na	na	na	na	na	na	na	na	na	na	na	na
TRINITY_DN28786	TRINITY_DN28786_c0_g1	TRINITY_DN28786_c0_g1_i9	freeze	control	61.5649	0	30.7824	8.24999	1.93342	4.26705	1.98075e-05	0.00491369	0	0	0	0	0	0.252	0.199	0.27	0	0.085	0	0.1612	Up	sp|O93209|POL_FFV^sp|O93209|POL_FFV^Q:2121-2846,H:249-472^23.77%ID^E:7.69e-07^.^.	POL	na	na	na	na	sp|O93209|POL_FFV^sp|O93209|POL_FFV^Q:26-267,H:249-472^23.77%ID^E:1.98e-07^.^.	POL	na	na	na	na
TRINITY_DN29	TRINITY_DN29_c1_g1	TRINITY_DN29_c1_g1_i5	freeze	control	0	113.96	56.9802	-24.4507	3.02723	-8.07692	6.64212e-16	7.89693e-13	0	0	0	1.387	0.468	0	0	0	0	0	0.371	0	Down	sp|P78314|3BP2_HUMAN^sp|P78314|3BP2_HUMAN^Q:3476-3120,H:1-119^81.513%ID^E:2.95e-58^.^.`sp|P78314|3BP2_HUMAN^sp|P78314|3BP2_HUMAN^Q:1900-1370,H:393-556^51.667%ID^E:1.2e-45^.^.	3BP2	SH3BP2	phosphotyrosine residue binding; SH3 domain binding	signal transduction	na	sp|P78314|3BP2_HUMAN^sp|P78314|3BP2_HUMAN^Q:295-471,H:393-556^51.667%ID^E:8.94e-48^.^.	3BP2	SH3BP2	phosphotyrosine residue binding; SH3 domain binding	signal transduction	na
TRINITY_DN29	TRINITY_DN29_c1_g1	TRINITY_DN29_c1_g1_i9	freeze	control	0	246.574	123.287	-10.564	1.01017	-10.4577	1.3515e-25	8.85113e-21	0.549	0.679	1.227	1.044	0.568	0	0	0	0	0	0.8134	0	Down	sp|P78314|3BP2_HUMAN^sp|P78314|3BP2_HUMAN^Q:3272-2916,H:1-119^81.513%ID^E:2.28e-58^.^.`sp|P78314|3BP2_HUMAN^sp|P78314|3BP2_HUMAN^Q:1900-1370,H:393-556^51.667%ID^E:1.01e-45^.^.	3BP2	SH3BP2	phosphotyrosine residue binding; SH3 domain binding	signal transduction	na	sp|P78314|3BP2_HUMAN^sp|P78314|3BP2_HUMAN^Q:6-124,H:1-119^81.513%ID^E:5.58e-68^.^.	3BP2	SH3BP2	phosphotyrosine residue binding; SH3 domain binding	signal transduction	na
TRINITY_DN290	TRINITY_DN290_c0_g1	TRINITY_DN290_c0_g1_i1	freeze	control	0	119.534	59.7669	-24.5175	3.02718	-8.09913	5.53553e-16	6.7663e-13	0.667	0	0	0	0.585	0	0	0	0	0	0.2504	0	Down	sp|P55245|EGFR_MACMU^sp|P55245|EGFR_MACMU^Q:416-2806,H:26-823^61.644%ID^E:0^.^.`sp|P55245|EGFR_MACMU^sp|P55245|EGFR_MACMU^Q:3700-4839,H:824-1210^71.392%ID^E:4.73e-151^.^.	EGFR	Egfr	actin filament binding; ATP binding; calmodulin binding; chromatin binding; enzyme binding; epidermal growth factor binding; epidermal growth factor receptor activity; identical protein binding; integrin binding; kinase activity; kinase binding; nitric-oxide synthase regulator activity; protein kinase binding; protein phosphatase binding; protein tyrosine kinase activity; protein-containing compl…	astrocyte activation; cell morphogenesis; cell population proliferation; cell surface receptor signaling pathway; cell-cell adhesion; epithelial cell proliferation; ERBB2-EGFR signaling pathway; cellular response to amino acid stimulus; cellular response to cadmium ion; cellular response to dexamethasone stimulus; cellular response to epidermal growth factor stimulus; cellular response to estradi…	apical plasma membrane; basal plasma membrane; basolateral plasma membrane; cell junction; cell surface; cytoplasm; early endosome membrane; endocytic vesicle; endoplasmic reticulum membrane; receptor complex; ruffle membrane endosome; endosome membrane; Golgi membrane; intracellular vesicle; membrane; membrane raft; multivesicular body, internal vesicle lumen; nuclear membrane; nucleus; perinucl…	sp|Q01279|EGFR_MOUSE^sp|Q01279|EGFR_MOUSE^Q:1-379,H:827-1210^71.429%ID^E:0^.^.	EGFR	Egfr	actin filament binding; ATP binding; calmodulin binding; chromatin binding; enzyme binding; epidermal growth factor binding; epidermal growth factor receptor activity; identical protein binding; integrin binding; kinase activity; kinase binding; nitric-oxide synthase regulator activity; protein kinase binding; protein phosphatase binding; protein tyrosine kinase activity; protein-containing compl…	astrocyte activation; cell morphogenesis; cell population proliferation; cell surface receptor signaling pathway; cell-cell adhesion; epithelial cell proliferation; ERBB2-EGFR signaling pathway; cellular response to amino acid stimulus; cellular response to cadmium ion; cellular response to dexamethasone stimulus; cellular response to epidermal growth factor stimulus; cellular response to estradi…	apical plasma membrane; basal plasma membrane; basolateral plasma membrane; cell junction; cell surface; cytoplasm; early endosome membrane; endocytic vesicle; endoplasmic reticulum membrane; receptor complex; ruffle membrane endosome; endosome membrane; Golgi membrane; intracellular vesicle; membrane; membrane raft; multivesicular body, internal vesicle lumen; nuclear membrane; nucleus; perinucl…
TRINITY_DN290	TRINITY_DN290_c0_g1	TRINITY_DN290_c0_g1_i5	freeze	control	0	99.6206	49.8103	-24.2904	3.02738	-8.02356	1.02724e-15	9.89333e-13	0.144	0.819	0	0	0	0	0	0	0	0	0.1926	0	Down	sp|P55245|EGFR_MACMU^sp|P55245|EGFR_MACMU^Q:416-4015,H:26-1204^63.397%ID^E:0^.^.	EGFR	Egfr	actin filament binding; ATP binding; calmodulin binding; chromatin binding; enzyme binding; epidermal growth factor binding; epidermal growth factor receptor activity; identical protein binding; integrin binding; kinase activity; kinase binding; nitric-oxide synthase regulator activity; protein kinase binding; protein phosphatase binding; protein tyrosine kinase activity; protein-containing compl…	astrocyte activation; cell morphogenesis; cell population proliferation; cell surface receptor signaling pathway; cell-cell adhesion; epithelial cell proliferation; ERBB2-EGFR signaling pathway; cellular response to amino acid stimulus; cellular response to cadmium ion; cellular response to dexamethasone stimulus; cellular response to epidermal growth factor stimulus; cellular response to estradi…	apical plasma membrane; basal plasma membrane; basolateral plasma membrane; cell junction; cell surface; cytoplasm; early endosome membrane; endocytic vesicle; endoplasmic reticulum membrane; receptor complex; ruffle membrane endosome; endosome membrane; Golgi membrane; intracellular vesicle; membrane; membrane raft; multivesicular body, internal vesicle lumen; nuclear membrane; nucleus; perinucl…	sp|P55245|EGFR_MACMU^sp|P55245|EGFR_MACMU^Q:30-904,H:26-901^64.586%ID^E:0^.^.	EGFR	Egfr	actin filament binding; ATP binding; calmodulin binding; chromatin binding; enzyme binding; epidermal growth factor binding; epidermal growth factor receptor activity; identical protein binding; integrin binding; kinase activity; kinase binding; nitric-oxide synthase regulator activity; protein kinase binding; protein phosphatase binding; protein tyrosine kinase activity; protein-containing compl…	astrocyte activation; cell morphogenesis; cell population proliferation; cell surface receptor signaling pathway; cell-cell adhesion; epithelial cell proliferation; ERBB2-EGFR signaling pathway; cellular response to amino acid stimulus; cellular response to cadmium ion; cellular response to dexamethasone stimulus; cellular response to epidermal growth factor stimulus; cellular response to estradi…	apical plasma membrane; basal plasma membrane; basolateral plasma membrane; cell junction; cell surface; cytoplasm; early endosome membrane; endocytic vesicle; endoplasmic reticulum membrane; receptor complex; ruffle membrane endosome; endosome membrane; Golgi membrane; intracellular vesicle; membrane; membrane raft; multivesicular body, internal vesicle lumen; nuclear membrane; nucleus; perinucl…
TRINITY_DN291	TRINITY_DN291_c0_g1	TRINITY_DN291_c0_g1_i11	freeze	control	106.525	0	53.2627	23.3391	3.02709	7.71007	1.25753e-14	6.53627e-12	0	0	0	0	0	0	0	0.653	0.365	0	0	0.2036	Up	sp|P50412|VEGFA_SHEEP^sp|P50412|VEGFA_SHEEP^Q:5198-4872,H:22-130^65.138%ID^E:1.12e-42^.^.	VEGFA	VEGFA	growth factor activity; heparin binding	angiogenesis; motor neuron migration; positive regulation of angiogenesis; positive regulation of cell division; positive regulation of endothelial cell migration; positive regulation of endothelial cell proliferation; positive regulation of focal adhesion assembly; positive regulation of peptidyl-tyrosine phosphorylation; positive regulation of protein phosphorylation; positive regulation of pro…	membrane	sp|P50412|VEGFA_SHEEP^sp|P50412|VEGFA_SHEEP^Q:1-120,H:22-140^64.167%ID^E:1.4e-51^.^.	VEGFA	VEGFA	growth factor activity; heparin binding	angiogenesis; motor neuron migration; positive regulation of angiogenesis; positive regulation of cell division; positive regulation of endothelial cell migration; positive regulation of endothelial cell proliferation; positive regulation of focal adhesion assembly; positive regulation of peptidyl-tyrosine phosphorylation; positive regulation of protein phosphorylation; positive regulation of pro…	membrane
TRINITY_DN29690	TRINITY_DN29690_c0_g1	TRINITY_DN29690_c0_g1_i6	freeze	control	25.3893	0	12.6947	6.99828	1.55876	4.48964	7.13439e-06	0.00188403	0	0	0	0	0	0.521	0.622	0	0.218	0.221	0	0.3164	Up	sp|Q86Z20|CC125_HUMAN^sp|Q86Z20|CC125_HUMAN^Q:1-822,H:137-435^56.146%ID^E:3.46e-98^.^.	CC125	CCDC125	identical protein binding	activation of GTPase activity; negative regulation of cell motility; negative regulation of Rho protein signal transduction	cytoplasm	sp|Q86Z20|CC125_HUMAN^sp|Q86Z20|CC125_HUMAN^Q:2-260,H:178-435^60.769%ID^E:1.01e-96^.^.	CC125	CCDC125	identical protein binding	activation of GTPase activity; negative regulation of cell motility; negative regulation of Rho protein signal transduction	cytoplasm
TRINITY_DN29749	TRINITY_DN29749_c0_g1	TRINITY_DN29749_c0_g1_i17	freeze	control	92.8054	0	46.4027	23.1523	3.02722	7.64803	2.04081e-14	9.82753e-12	0	0	0	0	0	0	0.968	0	0.11	0	0	0.2156	Up	sp|Q4H4B6|SCRIB_DANRE^sp|Q4H4B6|SCRIB_DANRE^Q:3330-466,H:729-1719^58.527%ID^E:0^.^.`sp|Q4H4B6|SCRIB_DANRE^sp|Q4H4B6|SCRIB_DANRE^Q:5310-3439,H:1-647^73.725%ID^E:0^.^.`sp|Q4H4B6|SCRIB_DANRE^sp|Q4H4B6|SCRIB_DANRE^Q:2931-1972,H:728-1090^30.256%ID^E:2.49e-26^.^.	SCRIB	scrib	protein heterodimerization activity	activation of GTPase activity; anterior/posterior axon guidance; apoptotic process involved in morphogenesis; cell migration; cell population proliferation; cell-cell adhesion; commissural neuron axon guidance; convergent extension involved in gastrulation; establishment of apical/basal cell polarity; establishment of mitotic spindle orientation; establishment of planar polarity; establishment or…	adherens junction; basolateral plasma membrane; cell-cell junction; cytoplasm; lamellipodium; membrane; plasma membrane; postsynaptic density; presynapse	sp|Q4H4B6|SCRIB_DANRE^sp|Q4H4B6|SCRIB_DANRE^Q:1-1620,H:1-1724^62.797%ID^E:0^.^.	SCRIB	scrib	protein heterodimerization activity	activation of GTPase activity; anterior/posterior axon guidance; apoptotic process involved in morphogenesis; cell migration; cell population proliferation; cell-cell adhesion; commissural neuron axon guidance; convergent extension involved in gastrulation; establishment of apical/basal cell polarity; establishment of mitotic spindle orientation; establishment of planar polarity; motor neuron mig…	adherens junction; basolateral plasma membrane; cell-cell junction; cytoplasm; lamellipodium; membrane; plasma membrane; postsynaptic density; presynapse
TRINITY_DN3004	TRINITY_DN3004_c0_g1	TRINITY_DN3004_c0_g1_i3	freeze	control	47.3847	0	23.6924	21.674	3.02821	7.15737	8.22405e-13	2.83474e-10	0	0	0	0	0	0	0	0	0.675	1.122	0	0.3594	Up	sp|P20720|UD12_RAT^sp|P20720|UD12_RAT^Q:188-1204,H:24-362^51.622%ID^E:7.05e-120^.^.	UD12	Ugt1a2	enzyme binding; glucuronosyltransferase activity; protein homodimerization activity; retinoic acid binding	animal organ regeneration; bile acid secretion; cellular glucuronidation; estrogen metabolic process; flavonoid glucuronidation; liver development; response to organic cyclic compound; vitamin D3 metabolic process; xenobiotic glucuronidation	endoplasmic reticulum; endoplasmic reticulum membrane	sp|P20720|UD12_RAT^sp|P20720|UD12_RAT^Q:22-360,H:24-362^51.622%ID^E:2.32e-123^.^.	UD12	Ugt1a2	enzyme binding; glucuronosyltransferase activity; protein homodimerization activity; retinoic acid binding	animal organ regeneration; bile acid secretion; cellular glucuronidation; estrogen metabolic process; flavonoid glucuronidation; liver development; response to organic cyclic compound; vitamin D3 metabolic process; xenobiotic glucuronidation	endoplasmic reticulum; endoplasmic reticulum membrane
TRINITY_DN3053	TRINITY_DN3053_c0_g1	TRINITY_DN3053_c0_g1_i2	freeze	control	110.534	0	55.2672	23.3929	3.02706	7.72793	1.09309e-14	5.91634e-12	0	0	0	0	0	0	0.963	1.012	0	0	0	0.395	Up	sp|Q5U231|ZFR_XENTR^sp|Q5U231|ZFR_XENTR^Q:1960-122,H:303-918^83.306%ID^E:0^.^.`sp|Q5U231|ZFR_XENTR^sp|Q5U231|ZFR_XENTR^Q:2839-2180,H:1-228^91.667%ID^E:9.6e-62^.^.	ZFR	zfr	DNA binding; RNA binding; zinc ion binding	na	cytoplasm; nucleus	sp|Q5U231|ZFR_XENTR^sp|Q5U231|ZFR_XENTR^Q:1-906,H:1-918^86.289%ID^E:0^.^.	ZFR	zfr	DNA binding; RNA binding; zinc ion binding	na	cytoplasm; nucleus
TRINITY_DN309	TRINITY_DN309_c1_g2	TRINITY_DN309_c1_g2_i8	freeze	control	0	97.6974	48.8487	-23.5107	3.0274	-7.76596	8.10316e-15	4.65513e-12	0	0	0.63	0	3.457	0	0	0	0	0	0.8174	0	Down	na	na	na	na	na	na	na	na	na	na	na	na
TRINITY_DN309	TRINITY_DN309_c1_g2	TRINITY_DN309_c1_g2_i9	freeze	control	0	79.6611	39.8306	-8.93978	1.9054	-4.69182	2.70782e-06	0.000738909	0.878	0.14	0	0.734	1.288	0	0	0	0	0	0.608	0	Down	na	na	na	na	na	na	na	na	na	na	na	na
TRINITY_DN3119	TRINITY_DN3119_c0_g1	TRINITY_DN3119_c0_g1_i2	freeze	control	2301.93	0	1150.97	27.6317	3.02623	9.13074	6.80303e-20	5.84281e-16	0	0	0	0	0	0	20.127	59.811	0.015	0	0	15.9906	Up	sp|Q8HXB8|RL29_MACFA^sp|Q8HXB8|RL29_MACFA^Q:1115-1252,H:1-46^97.826%ID^E:3.7e-23^.^.	RL29	na	na	na	na	na	na	na	na	na	na
TRINITY_DN3164	TRINITY_DN3164_c0_g2	TRINITY_DN3164_c0_g2_i8	freeze	control	71.666	0	35.833	22.7896	3.02752	7.52745	5.17394e-14	2.15826e-11	0	0	0	0	0	0.788	0	0	0.316	0	0	0.2208	Up	sp|Q4KL13|CN028_MOUSE^sp|Q4KL13|CN028_MOUSE^Q:3287-4216,H:1-310^83.871%ID^E:1.59e-174^.^.	CN028	Gm527	na	na	na	sp|Q4KLU2|PRP39_XENLA^sp|Q4KLU2|PRP39_XENLA^Q:16-256,H:123-363^80.913%ID^E:8.62e-144^.^.	PRP39	prpf39	na	mRNA processing; RNA splicing	nucleus
TRINITY_DN3186	TRINITY_DN3186_c4_g1	TRINITY_DN3186_c4_g1_i7	freeze	control	66.3285	0	33.1643	22.6773	3.02763	7.4901	6.88186e-14	2.7821e-11	0	0	0	0	0	0	0	0	0.883	0.614	0	0.2994	Up	sp|Q9BT40|INP5K_HUMAN^sp|Q9BT40|INP5K_HUMAN^Q:164-1459,H:14-434^53.687%ID^E:1.09e-157^.^.	INP5K	INPP5K	inositol bisphosphate phosphatase activity; inositol trisphosphate phosphatase activity; inositol-1,3,4,5-tetrakisphosphate 5-phosphatase activity; inositol-1,4,5-trisphosphate 5-phosphatase activity; inositol-polyphosphate 5-phosphatase activity; lipid phosphatase activity; phosphatidylinositol phosphate 5-phosphatase activity; phosphatidylinositol trisphosphate phosphatase activity; phosphatidy…	actin cytoskeleton organization; cellular response to cAMP; cellular response to epidermal growth factor stimulus; cellular response to hormone stimulus; cellular response to insulin stimulus; cellular response to tumor necrosis factor; dephosphorylation; G protein-coupled receptor signaling pathway; glucose homeostasis; in utero embryonic development; negative regulation by host of viral transcr…	cytoplasm; cytosol; endoplasmic reticulum; membrane; neuron projection; nucleus; perinuclear region of cytoplasm; plasma membrane; ruffle; ruffle membrane; trans-Golgi network	sp|Q9BT40|INP5K_HUMAN^sp|Q9BT40|INP5K_HUMAN^Q:32-463,H:14-434^53.687%ID^E:5.66e-166^.^.	INP5K	INPP5K	inositol bisphosphate phosphatase activity; inositol trisphosphate phosphatase activity; inositol-1,3,4,5-tetrakisphosphate 5-phosphatase activity; inositol-1,4,5-trisphosphate 5-phosphatase activity; inositol-polyphosphate 5-phosphatase activity; lipid phosphatase activity; phosphatidylinositol phosphate 5-phosphatase activity; phosphatidylinositol trisphosphate phosphatase activity; phosphatidy…	actin cytoskeleton organization; cellular response to cAMP; cellular response to epidermal growth factor stimulus; cellular response to hormone stimulus; cellular response to insulin stimulus; cellular response to tumor necrosis factor; dephosphorylation; G protein-coupled receptor signaling pathway; glucose homeostasis; in utero embryonic development; negative regulation by host of viral transcr…	cytoplasm; cytosol; endoplasmic reticulum; membrane; neuron projection; nucleus; perinuclear region of cytoplasm; plasma membrane; ruffle; ruffle membrane; trans-Golgi network
TRINITY_DN32494	TRINITY_DN32494_c0_g1	TRINITY_DN32494_c0_g1_i4	freeze	control	0	63.6038	31.8019	-8.6066	1.98619	-4.33322	1.46945e-05	0.00373007	0.028	0.141	0.3	0	0.062	0	0	0	0	0	0.1062	0	Down	sp|Q5TZA2|CROCC_HUMAN^sp|Q5TZA2|CROCC_HUMAN^Q:6667-644,H:31-2011^57.001%ID^E:0^.^.	CROCC	CROCC	actin binding; kinesin binding; structural constituent of cytoskeleton; structural molecule activity	cellular homeostasis; centriole-centriole cohesion; centrosome cycle; ciliary basal body organization; epithelial structure maintenance; establishment of localization in cell; establishment of organelle localization; photoreceptor cell maintenance; positive regulation of cilium assembly; positive regulation of protein localization to cilium; protein localization; protein localization to organelle	9+2 motile cilium; actin cytoskeleton; centriole; centrosome; ciliary rootlet; cytosol; extracellular exosome; photoreceptor inner segment; plasma membrane; subapical part of cell	sp|Q5TZA2|CROCC_HUMAN^sp|Q5TZA2|CROCC_HUMAN^Q:1-1972,H:73-2011^57.504%ID^E:0^.^.	CROCC	CROCC	actin binding; kinesin binding; structural constituent of cytoskeleton; structural molecule activity	cellular homeostasis; centriole-centriole cohesion; centrosome cycle; ciliary basal body organization; epithelial structure maintenance; establishment of localization in cell; establishment of organelle localization; photoreceptor cell maintenance; positive regulation of cilium assembly; positive regulation of protein localization to cilium; protein localization; protein localization to organelle	9+2 motile cilium; actin cytoskeleton; centriole; centrosome; ciliary rootlet; cytosol; extracellular exosome; photoreceptor inner segment; plasma membrane; subapical part of cell
TRINITY_DN32494	TRINITY_DN32494_c0_g1	TRINITY_DN32494_c0_g1_i7	freeze	control	32.0367	0	16.0184	7.326	1.72207	4.25419	2.09808e-05	0.0051851	0	0	0	0	0	0.15	0.098	0	0.038	0.015	0	0.0602	Up	sp|Q5TZA2|CROCC_HUMAN^sp|Q5TZA2|CROCC_HUMAN^Q:6685-644,H:29-2011^56.945%ID^E:0^.^.	CROCC	CROCC	actin binding; kinesin binding; structural constituent of cytoskeleton; structural molecule activity	cellular homeostasis; centriole-centriole cohesion; centrosome cycle; ciliary basal body organization; epithelial structure maintenance; establishment of localization in cell; establishment of organelle localization; photoreceptor cell maintenance; positive regulation of cilium assembly; positive regulation of protein localization to cilium; protein localization; protein localization to organelle	9+2 motile cilium; actin cytoskeleton; centriole; centrosome; ciliary rootlet; cytosol; extracellular exosome; photoreceptor inner segment; plasma membrane; subapical part of cell	sp|Q5TZA2|CROCC_HUMAN^sp|Q5TZA2|CROCC_HUMAN^Q:1-1972,H:73-2011^57.504%ID^E:0^.^.	CROCC	CROCC	actin binding; kinesin binding; structural constituent of cytoskeleton; structural molecule activity	cellular homeostasis; centriole-centriole cohesion; centrosome cycle; ciliary basal body organization; epithelial structure maintenance; establishment of localization in cell; establishment of organelle localization; photoreceptor cell maintenance; positive regulation of cilium assembly; positive regulation of protein localization to cilium; protein localization; protein localization to organelle	9+2 motile cilium; actin cytoskeleton; centriole; centrosome; ciliary rootlet; cytosol; extracellular exosome; photoreceptor inner segment; plasma membrane; subapical part of cell
TRINITY_DN32833	TRINITY_DN32833_c0_g1	TRINITY_DN32833_c0_g1_i1	freeze	control	0	47.9591	23.9795	-8.22031	1.50466	-5.46325	4.675e-08	1.45795e-05	0.801	0	0.394	0.572	0.559	0	0	0	0	0	0.4652	0	Down	na	na	na	na	na	na	na	na	na	na	na	na
TRINITY_DN3316	TRINITY_DN3316_c0_g1	TRINITY_DN3316_c0_g1_i5	freeze	control	0	300.487	150.243	-25.8025	3.02658	-8.52528	1.52446e-17	6.23989e-14	2.734	0	3.104	0	0	0	0	0	0	0	1.1676	0	Down	sp|P25943|VT2_RFVKA^sp|P25943|VT2_RFVKA^Q:2826-2452,H:3-125^34.127%ID^E:1.25e-11^.^.	VT2	VT2	tumor necrosis factor receptor activity	mitigation of host antiviral defense response	na	sp|P25943|VT2_RFVKA^sp|P25943|VT2_RFVKA^Q:8-132,H:3-125^34.127%ID^E:2.75e-13^.^.	VT2	VT2	tumor necrosis factor receptor activity	mitigation of host antiviral defense response	na
TRINITY_DN33536	TRINITY_DN33536_c0_g1	TRINITY_DN33536_c0_g1_i1	freeze	control	261.641	2.73092	132.186	6.44617	1.41345	4.56059	5.101e-06	0.00135801	0.013	0	0.018	0.025	0.197	7.908	7.803	0.062	0.031	9.505	0.0506	5.0618	Up	sp|P21440|MDR3_MOUSE^sp|P21440|MDR3_MOUSE^Q:753-166,H:1076-1270^68.367%ID^E:7.28e-84^.^.`sp|P21440|MDR3_MOUSE^sp|P21440|MDR3_MOUSE^Q:699-160,H:453-630^59.444%ID^E:5.16e-61^.^.	MDR3	Abcb1a	ABC-type xenobiotic transporter activity; ATP binding; ATP hydrolysis activity; ATPase-coupled transmembrane transporter activity; carboxylic acid transmembrane transporter activity; ceramide floppase activity; efflux transmembrane transporter activity; floppase activity; phosphatidylcholine floppase activity; phosphatidylethanolamine flippase activity; transmembrane transporter activity; ubiquit…	cellular hyperosmotic salinity response; carboxylic acid transmembrane transport; cellular response to alkaloid; cellular response to antibiotic; cellular response to borneol; cellular response to dexamethasone stimulus; cellular response to estradiol stimulus; cellular response to external biotic stimulus; cellular response to L-glutamate; cellular response to lipopolysaccharide; cellular respon…	apical plasma membrane; brush border membrane; cell surface; cytoplasm; intercellular canaliculus; membrane; plasma membrane	sp|P21440|MDR3_MOUSE^sp|P21440|MDR3_MOUSE^Q:5-184,H:1091-1270^72.778%ID^E:3e-86^.^.`sp|P21440|MDR3_MOUSE^sp|P21440|MDR3_MOUSE^Q:7-187,H:453-631^59.116%ID^E:7.61e-63^.^.	MDR3	Abcb1a	ABC-type xenobiotic transporter activity; ATP binding; ATP hydrolysis activity; ATPase-coupled transmembrane transporter activity; carboxylic acid transmembrane transporter activity; ceramide floppase activity; efflux transmembrane transporter activity; floppase activity; phosphatidylcholine floppase activity; phosphatidylethanolamine flippase activity; transmembrane transporter activity; ubiquit…	cellular hyperosmotic salinity response; carboxylic acid transmembrane transport; cellular response to alkaloid; cellular response to antibiotic; cellular response to borneol; cellular response to dexamethasone stimulus; cellular response to estradiol stimulus; cellular response to external biotic stimulus; cellular response to L-glutamate; cellular response to lipopolysaccharide; cellular respon…	apical plasma membrane; brush border membrane; cell surface; cytoplasm; intercellular canaliculus; membrane; plasma membrane
TRINITY_DN338	TRINITY_DN338_c0_g1	TRINITY_DN338_c0_g1_i2	freeze	control	0	2395.5	1197.75	-28.0287	2.88764	-9.70644	2.83042e-22	4.36963e-18	17.015	0	30.775	47	0	0	0	0	0	0	18.958	0	Down	sp|P55083|MFAP4_HUMAN^sp|P55083|MFAP4_HUMAN^Q:1437-775,H:37-252^57.466%ID^E:3.85e-81^.^.	MFAP4	MFAP4	na	cell adhesion; cellular response to UV-B; elastic fiber assembly; regulation of collagen metabolic process; supramolecular fiber organization; UV protection	collagen-containing extracellular matrix; elastic fiber; extracellular region; extracellular space; microfibril	sp|P55083|MFAP4_HUMAN^sp|P55083|MFAP4_HUMAN^Q:3-214,H:46-252^58.019%ID^E:2.55e-82^.^.	MFAP4	MFAP4	na	cell adhesion; cellular response to UV-B; elastic fiber assembly; regulation of collagen metabolic process; supramolecular fiber organization; UV protection	collagen-containing extracellular matrix; elastic fiber; extracellular region; extracellular space; microfibril
TRINITY_DN3413	TRINITY_DN3413_c0_g1	TRINITY_DN3413_c0_g1_i4	freeze	control	88.6285	0	44.3143	23.0842	3.02727	7.62542	2.43238e-14	1.14604e-11	0	0	0	0	0	0	0	0.686	0.468	0	0	0.2308	Up	sp|Q15059|BRD3_HUMAN^sp|Q15059|BRD3_HUMAN^Q:2556-2125,H:262-405^88.194%ID^E:5.6e-80^.^.`sp|Q15059|BRD3_HUMAN^sp|Q15059|BRD3_HUMAN^Q:3438-3109,H:33-142^96.364%ID^E:7e-66^.^.`sp|Q15059|BRD3_HUMAN^sp|Q15059|BRD3_HUMAN^Q:1812-1420,H:558-690^92.481%ID^E:1.08e-55^.^.`sp|Q15059|BRD3_HUMAN^sp|Q15059|BRD3_HUMAN^Q:3438-3112,H:306-416^39.64%ID^E:9.22e-20^.^.`sp|Q15059|BRD3_HUMAN^sp|Q15059|BRD3_HUMAN^Q:2430-…	BRD3	BRD3	chromatin binding; lysine-acetylated histone binding	chromatin organization; regulation of transcription by RNA polymerase II	nucleus	sp|Q15059|BRD3_HUMAN^sp|Q15059|BRD3_HUMAN^Q:2-466,H:6-405^71.613%ID^E:0^.^.`sp|Q15059|BRD3_HUMAN^sp|Q15059|BRD3_HUMAN^Q:14-139,H:285-418^36.567%ID^E:4.46e-22^.^.`sp|Q15059|BRD3_HUMAN^sp|Q15059|BRD3_HUMAN^Q:365-482,H:31-145^40.678%ID^E:1.11e-20^.^.	BRD3	BRD3	chromatin binding; lysine-acetylated histone binding	chromatin organization; regulation of transcription by RNA polymerase II	nucleus
TRINITY_DN34191	TRINITY_DN34191_c3_g1	TRINITY_DN34191_c3_g1_i2	freeze	control	1.83466	39.2306	20.5326	-6.53464	1.56298	-4.18089	2.90365e-05	0.00691501	0.372	0.168	0.15	0.587	0.197	0	0	0.051	0	0	0.2948	0.0102	Down	na	na	na	na	na	na	na	na	na	na	na	na
TRINITY_DN3425	TRINITY_DN3425_c0_g1	TRINITY_DN3425_c0_g1_i1	freeze	control	77.8494	0	38.9247	22.9067	3.02742	7.5664	3.83702e-14	1.70946e-11	0	0	0	0	0	3.498	0	0	0.617	0	0	0.823	Up	sp|Q9D1X9|TM50B_MOUSE^sp|Q9D1X9|TM50B_MOUSE^Q:81-554,H:1-158^87.975%ID^E:2.48e-100^.^.	TM50B	Tmem50b	na	late endosome to vacuole transport via multivesicular body sorting pathway	endoplasmic reticulum; endoplasmic reticulum membrane; Golgi membrane	sp|Q9D1X9|TM50B_MOUSE^sp|Q9D1X9|TM50B_MOUSE^Q:1-158,H:1-158^87.975%ID^E:2.37e-105^.^.	TM50B	Tmem50b	na	late endosome to vacuole transport via multivesicular body sorting pathway	endoplasmic reticulum; endoplasmic reticulum membrane; Golgi membrane
TRINITY_DN347	TRINITY_DN347_c0_g1	TRINITY_DN347_c0_g1_i2	freeze	control	0	55.2501	27.6251	-23.4959	3.02833	-7.75871	8.57968e-15	4.88602e-12	4.639	0	6.239	0	0	0	0	0	0	0	2.1756	0	Down	na	na	na	na	na	na	na	na	na	na	na	na
TRINITY_DN36	TRINITY_DN36_c0_g1	TRINITY_DN36_c0_g1_i8	freeze	control	51.9903	0	25.9951	22.3427	3.02803	7.37862	1.59937e-13	5.98538e-11	0	0	0	0	0	0	0.435	0	1.238	0	0	0.3346	Up	sp|P18470|HB2D_CANLF^sp|P18470|HB2D_CANLF^Q:162-830,H:36-254^47.111%ID^E:6.13e-66^.^.	HB2D	HB2D	MHC class II protein complex binding; peptide antigen binding	adaptive immune response; antigen processing and presentation of exogenous peptide antigen via MHC class II; peptide antigen assembly with MHC class II protein complex; positive regulation of immune response; positive regulation of T cell activation	late endosome membrane; lysosomal membrane; MHC class II protein complex	sp|P18470|HB2D_CANLF^sp|P18470|HB2D_CANLF^Q:1-251,H:7-254^43.307%ID^E:1.91e-71^.^.	HB2D	HB2D	MHC class II protein complex binding; peptide antigen binding	adaptive immune response; antigen processing and presentation of exogenous peptide antigen via MHC class II; peptide antigen assembly with MHC class II protein complex; positive regulation of immune response; positive regulation of T cell activation	late endosome membrane; lysosomal membrane; MHC class II protein complex
TRINITY_DN3639	TRINITY_DN3639_c0_g1	TRINITY_DN3639_c0_g1_i15	freeze	control	0	180.292	90.1458	-25.1001	3.02685	-8.2925	1.10897e-16	2.07507e-13	0	1.013	0	0.336	0	0	0	0	0	0	0.2698	0	Down	sp|Q8N0W3|FCSK_HUMAN^sp|Q8N0W3|FCSK_HUMAN^Q:540-3488,H:90-1072^55.746%ID^E:0^.^.`sp|Q8N0W3|FCSK_HUMAN^sp|Q8N0W3|FCSK_HUMAN^Q:227-487,H:8-94^73.563%ID^E:1.56e-29^.^.	FCSK	Fcsk	ATP binding; fucokinase activity	carbohydrate phosphorylation; GDP-L-fucose salvage; response to dopamine	na	sp|Q9H9E3|COG4_HUMAN^sp|Q9H9E3|COG4_HUMAN^Q:1-214,H:572-785^86.449%ID^E:9.64e-134^.^.	COG4	COG4	identical protein binding	glycosylation; Golgi organization; Golgi vesicle prefusion complex stabilization; protein transport; retrograde transport, vesicle recycling within Golgi; retrograde vesicle-mediated transport, Golgi to endoplasmic reticulum	cytosol; Golgi membrane; regulation of Golgi organization; Golgi transport complex; trans-Golgi network membrane
TRINITY_DN3709	TRINITY_DN3709_c0_g1	TRINITY_DN3709_c0_g1_i2	freeze	control	0	255.531	127.766	-25.5814	3.02665	-8.45203	2.86287e-17	8.81961e-14	0	0	0	7.486	4.162	0	0	0	0	0	2.3296	0	Down	na	na	na	na	na	na	na	na	na	na	na	na
TRINITY_DN3712	TRINITY_DN3712_c0_g1	TRINITY_DN3712_c0_g1_i17	freeze	control	0	100.762	50.3808	-24.3015	3.02737	-8.02727	9.96693e-16	9.74245e-13	0	0.824	0	0	0.877	0	0	0	0	0	0.3402	0	Down	sp|Q13444|ADA15_HUMAN^sp|Q13444|ADA15_HUMAN^Q:115-2067,H:30-684^44.175%ID^E:2.23e-177^.^.	ADA15	na	na	na	na	sp|Q61824|ADA12_MOUSE^sp|Q61824|ADA12_MOUSE^Q:74-743,H:66-736^45.347%ID^E:0^.^.	ADA12	Adam12	metal ion binding; metalloendopeptidase activity; SH3 domain binding	cell adhesion; positive regulation of angiogenesis; proteolysis	nucleoplasm; plasma membrane
TRINITY_DN3793	TRINITY_DN3793_c0_g1	TRINITY_DN3793_c0_g1_i1	freeze	control	0	71.7645	35.8822	-22.2097	3.02784	-7.33517	2.21437e-13	7.92465e-11	0.264	0	0.322	0	0	0	0	0	0	0	0.1172	0	Down	sp|Q8CGB6|TENS2_MOUSE^sp|Q8CGB6|TENS2_MOUSE^Q:182-1837,H:25-585^56.106%ID^E:0^.^.`sp|Q8CGB6|TENS2_MOUSE^sp|Q8CGB6|TENS2_MOUSE^Q:4490-5593,H:1022-1400^62.371%ID^E:2.56e-126^.^.`sp|Q8CGB6|TENS2_MOUSE^sp|Q8CGB6|TENS2_MOUSE^Q:2039-2758,H:560-807^31.716%ID^E:2.45e-13^.^.	TENS2	TNS2	identical protein binding; kinase binding; lipid binding; metal ion binding; protein tyrosine phosphatase activity	cellular homeostasis; collagen metabolic process; kidney development; multicellular organism growth; multicellular organismal-level homeostasis; negative regulation of cell population proliferation; negative regulation of insulin receptor signaling pathway; peptidyl-tyrosine dephosphorylation; response to muscle activity	cytoplasm; focal adhesion; plasma membrane	sp|Q63HR2|TENS2_HUMAN^sp|Q63HR2|TENS2_HUMAN^Q:1-491,H:87-585^56.262%ID^E:2.22e-173^.^.`sp|Q63HR2|TENS2_HUMAN^sp|Q63HR2|TENS2_HUMAN^Q:1382-1743,H:1031-1409^62.857%ID^E:3.63e-129^.^.`sp|Q63HR2|TENS2_HUMAN^sp|Q63HR2|TENS2_HUMAN^Q:559-926,H:560-924^28.07%ID^E:3.9e-14^.^.	TENS2	TNS2	identical protein binding; kinase binding; lipid binding; metal ion binding; protein tyrosine phosphatase activity	cellular homeostasis; collagen metabolic process; kidney development; multicellular organism growth; multicellular organismal-level homeostasis; negative regulation of cell population proliferation; negative regulation of insulin receptor signaling pathway; peptidyl-tyrosine dephosphorylation; response to muscle activity	cytoplasm; focal adhesion; plasma membrane
TRINITY_DN3793	TRINITY_DN3793_c0_g1	TRINITY_DN3793_c0_g1_i5	freeze	control	0	58.536	29.268	-23.5737	3.02821	-7.7847	6.988e-15	4.08617e-12	0.276	0	0	0.228	0	0	0	0	0	0	0.1008	0	Down	sp|Q8CGB6|TENS2_MOUSE^sp|Q8CGB6|TENS2_MOUSE^Q:25-1752,H:1-585^54.669%ID^E:0^.^.`sp|Q8CGB6|TENS2_MOUSE^sp|Q8CGB6|TENS2_MOUSE^Q:4405-5508,H:1022-1400^62.371%ID^E:2.92e-126^.^.`sp|Q8CGB6|TENS2_MOUSE^sp|Q8CGB6|TENS2_MOUSE^Q:1954-2673,H:560-807^31.716%ID^E:2.44e-13^.^.	TENS2	TNS2	identical protein binding; kinase binding; lipid binding; metal ion binding; protein tyrosine phosphatase activity	cellular homeostasis; collagen metabolic process; kidney development; multicellular organism growth; multicellular organismal-level homeostasis; negative regulation of cell population proliferation; negative regulation of insulin receptor signaling pathway; peptidyl-tyrosine dephosphorylation; response to muscle activity	cytoplasm; focal adhesion; plasma membrane	sp|Q63HR2|TENS2_HUMAN^sp|Q63HR2|TENS2_HUMAN^Q:1-491,H:87-585^56.262%ID^E:2.22e-173^.^.`sp|Q63HR2|TENS2_HUMAN^sp|Q63HR2|TENS2_HUMAN^Q:1382-1743,H:1031-1409^62.857%ID^E:3.63e-129^.^.`sp|Q63HR2|TENS2_HUMAN^sp|Q63HR2|TENS2_HUMAN^Q:559-926,H:560-924^28.07%ID^E:3.9e-14^.^.	TENS2	TNS2	identical protein binding; kinase binding; lipid binding; metal ion binding; protein tyrosine phosphatase activity	cellular homeostasis; collagen metabolic process; kidney development; multicellular organism growth; multicellular organismal-level homeostasis; negative regulation of cell population proliferation; negative regulation of insulin receptor signaling pathway; peptidyl-tyrosine dephosphorylation; response to muscle activity	cytoplasm; focal adhesion; plasma membrane
TRINITY_DN38	TRINITY_DN38_c0_g1	TRINITY_DN38_c0_g1_i3	freeze	control	0	233.665	116.833	-25.4595	3.0267	-8.41163	4.0436e-17	1.048e-13	0	0	2.765	0	5.616	0	0	0	0	0	1.6762	0	Down	sp|Q86YT5|S13A5_HUMAN^sp|Q86YT5|S13A5_HUMAN^Q:226-1329,H:211-564^65.217%ID^E:2.7e-134^.^.	S13A5	SLC13A5	citrate transmembrane transporter activity; identical protein binding; organic acid:sodium symporter activity; sodium:dicarboxylate symporter activity; succinate transmembrane transporter activity	alpha-ketoglutarate transport; cellular response to lithium ion; citrate transport; fumarate transport; oxaloacetate transport; succinate transport	cytosol; nucleoplasm; plasma membrane	sp|Q86YT5|S13A5_HUMAN^sp|Q86YT5|S13A5_HUMAN^Q:4-173,H:395-564^73.529%ID^E:1.13e-84^.^.	S13A5	SLC13A5	citrate transmembrane transporter activity; identical protein binding; organic acid:sodium symporter activity; sodium:dicarboxylate symporter activity; succinate transmembrane transporter activity	alpha-ketoglutarate transport; cellular response to lithium ion; citrate transport; fumarate transport; oxaloacetate transport; succinate transport	cytosol; nucleoplasm; plasma membrane
TRINITY_DN38	TRINITY_DN38_c1_g1	TRINITY_DN38_c1_g1_i2	freeze	control	52.5047	0	26.2524	8.03635	1.60751	4.99925	5.75552e-07	0.000166051	0	0	0	0	0	0.494	0.573	0	0.322	1.046	0	0.487	Up	na	na	na	na	na	na	na	S13A5	SLC13A5	citrate transmembrane transporter activity; identical protein binding; organic acid:sodium symporter activity; sodium:dicarboxylate symporter activity; succinate transmembrane transporter activity	alpha-ketoglutarate transport; cellular response to lithium ion; citrate transport; fumarate transport; oxaloacetate transport; succinate transport	cytosol; nucleoplasm; plasma membrane
TRINITY_DN3821	TRINITY_DN3821_c0_g1	TRINITY_DN3821_c0_g1_i8	freeze	control	0	213.116	106.558	-25.3285	3.02675	-8.36824	5.8487e-17	1.39722e-13	1.253	3.634	0	0	0	0	0	0	0	0	0.9774	0	Down	sp|Q8N159|NAGS_HUMAN^sp|Q8N159|NAGS_HUMAN^Q:1520-2005,H:366-527^79.012%ID^E:7.4e-133^.^.`sp|Q8N159|NAGS_HUMAN^sp|Q8N159|NAGS_HUMAN^Q:823-1521,H:95-331^55.23%ID^E:7.4e-133^.^.	NAGS	Nags	acetyl-CoA:L-glutamate N-acetyltransferase activity; methione N-acyltransferase activity	arginine biosynthetic process; glutamate metabolic process; urea cycle	mitochondrial matrix; mitochondrion	sp|Q8R4H7|NAGS_MOUSE^sp|Q8R4H7|NAGS_MOUSE^Q:1-113,H:408-520^88.496%ID^E:1.19e-71^.^.	NAGS	Nags	acetyl-CoA:L-glutamate N-acetyltransferase activity; methione N-acyltransferase activity	arginine biosynthetic process; glutamate metabolic process; urea cycle	mitochondrial matrix; mitochondrion
TRINITY_DN3834	TRINITY_DN3834_c0_g1	TRINITY_DN3834_c0_g1_i1	freeze	control	0	169.346	84.6728	-25.0125	3.02689	-8.26344	1.41539e-16	2.50528e-13	0.728	0	0.804	0	0	0	0	0	0	0	0.3064	0	Down	sp|E9QAT4|SC16A_MOUSE^sp|E9QAT4|SC16A_MOUSE^Q:72-4925,H:341-1961^48.989%ID^E:0^.^.`sp|E9QAT4|SC16A_MOUSE^sp|E9QAT4|SC16A_MOUSE^Q:5445-5795,H:2149-2263^58.475%ID^E:5.13e-14^.^.	SC16A	Sec16a	na	autophagy; COPII vesicle coating; endoplasmic reticulum organization; endoplasmic reticulum to Golgi vesicle-mediated transport; Golgi organization; Golgi to plasma membrane transport; protein exit from endoplasmic reticulum; protein localization to endoplasmic reticulum exit site; protein localization to plasma membrane; protein stabilization; response to endoplasmic reticulum stress	cytosol; endoplasmic reticulum exit site; endoplasmic reticulum membrane; ER to Golgi transport vesicle membrane; Golgi membrane; organelle membrane; perinuclear region of cytoplasm	sp|E9QAT4|SC16A_MOUSE^sp|E9QAT4|SC16A_MOUSE^Q:24-2043,H:341-2356^46.639%ID^E:0^.^.	SC16A	Sec16a	na	autophagy; COPII vesicle coating; endoplasmic reticulum organization; endoplasmic reticulum to Golgi vesicle-mediated transport; Golgi organization; Golgi to plasma membrane transport; protein exit from endoplasmic reticulum; protein localization to endoplasmic reticulum exit site; protein localization to plasma membrane; protein stabilization; response to endoplasmic reticulum stress	cytosol; endoplasmic reticulum exit site; endoplasmic reticulum membrane; ER to Golgi transport vesicle membrane; Golgi membrane; organelle membrane; perinuclear region of cytoplasm
TRINITY_DN3841	TRINITY_DN3841_c1_g1	TRINITY_DN3841_c1_g1_i2	freeze	control	0	47.6868	23.8434	-23.296	3.02867	-7.69183	1.45043e-14	7.3636e-12	0	0	0.481	0	0.974	0	0	0	0	0	0.291	0	Down	sp|Q8WUU5|GATD1_HUMAN^sp|Q8WUU5|GATD1_HUMAN^Q:1999-1223,H:1-269^72.119%ID^E:2.2e-108^.^.	GATD1	GATD1	glyoxalase III activity	methylglyoxal catabolic process to D-lactate via S-lactoyl-glutathione	cytoplasm; extracellular exosome	sp|Q8WUU5|GATD1_HUMAN^sp|Q8WUU5|GATD1_HUMAN^Q:1-259,H:1-269^73.978%ID^E:1.26e-143^.^.	GATD1	GATD1	glyoxalase III activity	methylglyoxal catabolic process to D-lactate via S-lactoyl-glutathione	cytoplasm; extracellular exosome
TRINITY_DN3864	TRINITY_DN3864_c2_g1	TRINITY_DN3864_c2_g1_i2	freeze	control	46.2641	0	23.132	7.85408	1.08553	7.23522	4.64792e-13	1.62779e-10	0	0	0	0	0	42.29	42.531	26.047	25.99	84.083	0	44.1882	Up	na	na	na	na	na	na	na	na	na	na	na	na
TRINITY_DN3976	TRINITY_DN3976_c0_g1	TRINITY_DN3976_c0_g1_i1	freeze	control	169.875	0	84.9374	9.72315	1.68902	5.75668	8.57818e-09	2.78116e-06	0	0	0	0	0	1.539	1.39	0	1.062	2.484	0	1.295	Up	na	na	na	na	na	na	na	na	na	na	na	na
TRINITY_DN3998	TRINITY_DN3998_c1_g1	TRINITY_DN3998_c1_g1_i4	freeze	control	88.2213	0	44.1107	8.76929	1.96375	4.46558	7.98522e-06	0.00209184	0	0	0	0	0	0.333	0.393	0.963	0	0.532	0	0.4442	Up	sp|Q4G0U5|PCDP1_HUMAN^sp|Q4G0U5|PCDP1_HUMAN^Q:2115-379,H:221-797^33.882%ID^E:2.29e-84^.^.	PCDP1	CFAP221	calmodulin binding	cerebrospinal fluid circulation; cilium assembly; establishment of localization in cell; motile cilium assembly; mucociliary clearance; sperm flagellum assembly	9+2 motile cilium; axoneme; cilium; cytoplasm; extracellular region; manchette; sperm flagellum	sp|Q4G0U5|PCDP1_HUMAN^sp|Q4G0U5|PCDP1_HUMAN^Q:1-79,H:718-796^37.5%ID^E:1.38e-08^.^.	PCDP1	CFAP221	calmodulin binding	cerebrospinal fluid circulation; cilium assembly; establishment of localization in cell; motile cilium assembly; mucociliary clearance; sperm flagellum assembly	9+2 motile cilium; axoneme; cilium; cytoplasm; extracellular region; manchette; sperm flagellum
TRINITY_DN40060	TRINITY_DN40060_c0_g1	TRINITY_DN40060_c0_g1_i1	freeze	control	129.057	0	64.5283	23.3263	3.02693	7.70626	1.29558e-14	6.681e-12	0	0	0	0	0	0	0.413	0	1.344	0	0	0.3514	Up	sp|P49024|PAXI_CHICK^sp|P49024|PAXI_CHICK^Q:93-1679,H:12-559^78.804%ID^E:0^.^.	PAXI	PXN	metal ion binding; vinculin binding	endothelial cell migration; response to muscle stretch; substrate adhesion-dependent cell spreading; transforming growth factor beta receptor signaling pathway	cell cortex; focal adhesion; plasma membrane; stress fiber	sp|P49024|PAXI_CHICK^sp|P49024|PAXI_CHICK^Q:12-540,H:12-559^79.024%ID^E:0^.^.	PAXI	PXN	metal ion binding; vinculin binding	endothelial cell migration; response to muscle stretch; substrate adhesion-dependent cell spreading; transforming growth factor beta receptor signaling pathway	cell cortex; focal adhesion; plasma membrane; stress fiber
TRINITY_DN40060	TRINITY_DN40060_c0_g1	TRINITY_DN40060_c0_g1_i4	freeze	control	0	196.616	98.3079	-25.2154	3.02679	-8.33074	8.03378e-17	1.69723e-13	0	1.56	0.606	0	0	0	0	0	0	0	0.4332	0	Down	sp|P49024|PAXI_CHICK^sp|P49024|PAXI_CHICK^Q:93-1679,H:12-559^78.804%ID^E:0^.^.	PAXI	PXN	metal ion binding; vinculin binding	endothelial cell migration; response to muscle stretch; substrate adhesion-dependent cell spreading; transforming growth factor beta receptor signaling pathway	cell cortex; focal adhesion; plasma membrane; stress fiber	sp|P49024|PAXI_CHICK^sp|P49024|PAXI_CHICK^Q:12-540,H:12-559^79.024%ID^E:0^.^.	PAXI	PXN	metal ion binding; vinculin binding	endothelial cell migration; response to muscle stretch; substrate adhesion-dependent cell spreading; transforming growth factor beta receptor signaling pathway	cell cortex; focal adhesion; plasma membrane; stress fiber
TRINITY_DN40246	TRINITY_DN40246_c1_g1	TRINITY_DN40246_c1_g1_i4	freeze	control	0	105.456	52.7282	-24.3696	3.02732	-8.04989	8.28672e-16	8.75331e-13	0	0.912	0.977	0	0	0	0	0	0	0	0.3778	0	Down	sp|Q7TN98|CPEB4_MOUSE^sp|Q7TN98|CPEB4_MOUSE^Q:2485-386,H:1-729^87.517%ID^E:0^.^.	CPEB4	Cpeb4	metal ion binding; mRNA 3'-UTR binding; mRNA regulatory element binding translation repressor activity; ribosome binding; RNA binding; translation factor activity, RNA binding	cellular response to amino acid stimulus; cellular response to decreased oxygen levels; cellular response to glucose starvation; ionotropic glutamate receptor signaling pathway; negative regulation of cytoplasmic translation; negative regulation of neuron apoptotic process; response to ischemia	cytoplasm; dendrite; dendritic spine; endoplasmic reticulum; growth cone; messenger ribonucleoprotein complex; neuron projection; nucleus; perinuclear region of cytoplasm; postsynapse; postsynaptic density; synapse	sp|Q7TN98|CPEB4_MOUSE^sp|Q7TN98|CPEB4_MOUSE^Q:1-700,H:1-729^89.849%ID^E:0^.^.	CPEB4	Cpeb4	metal ion binding; mRNA 3'-UTR binding; mRNA regulatory element binding translation repressor activity; ribosome binding; RNA binding; translation factor activity, RNA binding	cellular response to amino acid stimulus; cellular response to decreased oxygen levels; cellular response to glucose starvation; ionotropic glutamate receptor signaling pathway; negative regulation of cytoplasmic translation; negative regulation of neuron apoptotic process; response to ischemia	cytoplasm; dendrite; dendritic spine; endoplasmic reticulum; growth cone; messenger ribonucleoprotein complex; neuron projection; nucleus; perinuclear region of cytoplasm; postsynapse; postsynaptic density; synapse
TRINITY_DN4068	TRINITY_DN4068_c0_g1	TRINITY_DN4068_c0_g1_i6	freeze	control	58.9259	0	29.4629	22.5151	3.02781	7.4361	1.03702e-13	4.09129e-11	0	0	0	0	0	0.383	0	0	0	0.774	0	0.2314	Up	sp|Q5T3J3|LRIF1_HUMAN^sp|Q5T3J3|LRIF1_HUMAN^Q:2902-1799,H:11-421^34.762%ID^E:3.95e-36^.^.	LRIF1	LRIF1	nuclear retinoic acid receptor binding	dosage compensation by inactivation of X chromosome; regulation of DNA-templated transcription	Barr body; centriolar satellite; nuclear matrix; nucleoplasm	sp|Q5T3J3|LRIF1_HUMAN^sp|Q5T3J3|LRIF1_HUMAN^Q:8-375,H:11-421^34.762%ID^E:1.25e-42^.^.	LRIF1	LRIF1	nuclear retinoic acid receptor binding	dosage compensation by inactivation of X chromosome; regulation of DNA-templated transcription	Barr body; centriolar satellite; nuclear matrix; nucleoplasm
TRINITY_DN40712	TRINITY_DN40712_c1_g1	TRINITY_DN40712_c1_g1_i4	freeze	control	0	68.7563	34.3781	-8.69967	1.7861	-4.87076	1.1117e-06	0.000313821	0.04	1.211	0.217	0.039	0.027	0	0	0	0	0	0.3068	0	Down	sp|Q6AX23|QSOX2_XENLA^sp|Q6AX23|QSOX2_XENLA^Q:2265-1201,H:30-382^69.274%ID^E:2.14e-162^.^.`sp|Q6AX23|QSOX2_XENLA^sp|Q6AX23|QSOX2_XENLA^Q:1222-512,H:426-661^65%ID^E:2.82e-86^.^.	QSOX2	qsox2	flavin-linked sulfhydryl oxidase activity	na	membrane	sp|Q6AX23|QSOX2_XENLA^sp|Q6AX23|QSOX2_XENLA^Q:10-386,H:12-382^67.105%ID^E:1.04e-168^.^.	QSOX2	qsox2	flavin-linked sulfhydryl oxidase activity	na	membrane
TRINITY_DN4086	TRINITY_DN4086_c0_g1	TRINITY_DN4086_c0_g1_i4	freeze	control	146.403	0	73.2017	9.49667	1.36846	6.93967	3.93025e-12	1.30658e-09	0	0	0	0	0	1.868	2.571	5.121	0.239	2.917	0	2.5432	Up	na	na	na	na	na	na	na	na	na	na	na	na
TRINITY_DN4104	TRINITY_DN4104_c0_g1	TRINITY_DN4104_c0_g1_i13	freeze	control	0	110.702	55.3511	-24.441	3.02726	-8.07362	6.82424e-16	7.89693e-13	0	0	1.044	0.214	0	0	0	0	0	0	0.2516	0	Down	sp|O60706|ABCC9_HUMAN^sp|O60706|ABCC9_HUMAN^Q:1773-5138,H:434-1549^82.467%ID^E:0^.^.`sp|O60706|ABCC9_HUMAN^sp|O60706|ABCC9_HUMAN^Q:440-1828,H:1-461^79.704%ID^E:0^.^.	ABCC9	ABCC9	ABC-type transporter activity; ATP binding; ATP hydrolysis activity; ATPase-coupled inorganic anion transmembrane transporter activity; ATPase-coupled monoatomic cation transmembrane transporter activity; ATPase-coupled transmembrane transporter activity; potassium channel activity; potassium channel regulator activity; sulfonylurea receptor activity; transmembrane transporter binding	action potential; cardiac conduction; cardiac muscle cell contraction; coronary vasculature development; defense response to virus; fibroblast proliferation; heart morphogenesis; inorganic cation transmembrane transport; monoatomic cation transmembrane transport; negative regulation of blood pressure; potassium ion import across plasma membrane; potassium ion transmembrane transport; regulation o…	inward rectifying potassium channel; membrane; plasma membrane; potassium ion-transporting ATPase complex; sarcomere;	sp|O60706|ABCC9_HUMAN^sp|O60706|ABCC9_HUMAN^Q:1-448,H:1-441^81.898%ID^E:0^.^.	ABCC9	ABCC9	ABC-type transporter activity; ATP binding; ATP hydrolysis activity; ATPase-coupled inorganic anion transmembrane transporter activity; ATPase-coupled monoatomic cation transmembrane transporter activity; ATPase-coupled transmembrane transporter activity; potassium channel activity; potassium channel regulator activity; sulfonylurea receptor activity; transmembrane transporter binding	action potential; cardiac conduction; cardiac muscle cell contraction; coronary vasculature development; defense response to virus; fibroblast proliferation; heart morphogenesis; inorganic cation transmembrane transport; monoatomic cation transmembrane transport; negative regulation of blood pressure; potassium ion import across plasma membrane; potassium ion transmembrane transport; regulation o…	inward rectifying potassium channel; membrane; plasma membrane; potassium ion-transporting ATPase complex; sarcomere
TRINITY_DN4364	TRINITY_DN4364_c0_g1	TRINITY_DN4364_c0_g1_i8	freeze	control	0	46.3481	23.174	-23.2581	3.02874	-7.67913	1.60168e-14	8.06889e-12	0	0	0.209	0.419	0	0	0	0	0	0	0.1256	0	Down	sp|Q0V9R0|RN111_XENTR^sp|Q0V9R0|RN111_XENTR^Q:4205-1830,H:1-772^75.849%ID^E:0^.^.`sp|Q0V9R0|RN111_XENTR^sp|Q0V9R0|RN111_XENTR^Q:1605-1141,H:769-954^76.344%ID^E:1.7e-71^.^.	RN111	na	na	na	na	sp|Q6NRV8|R111B_XENLA^sp|Q6NRV8|R111B_XENLA^Q:2-114,H:847-959^94.69%ID^E:2.37e-64^.^.	R111B	rnf111-b	metal ion binding; transferase activity	DNA repair; protein ubiquitination	cytoplasm; PML body
TRINITY_DN4409	TRINITY_DN4409_c0_g1	TRINITY_DN4409_c0_g1_i6	freeze	control	80.8704	0	40.4352	22.9546	3.02737	7.58235	3.39356e-14	1.54339e-11	0	0	0	0	0	0.3	0	0	0.898	0	0	0.2396	Up	sp|Q5M868|GBA2_RAT^sp|Q5M868|GBA2_RAT^Q:856-3333,H:54-875^66.344%ID^E:0^.^.	GBA2	Gba2	beta-glucosidase activity; galactosylceramidase activity; glucosylceramidase activity; glucosyltransferase activity; steryl-beta-glucosidase activity;	bile acid metabolic process; carbohydrate metabolic process; central nervous system development; central nervous system neuron development; cholesterol metabolic process; glucosylceramide catabolic process; glycoside catabolic process; lipid glycosylation; regulation of actin filament polymerization; regulation of membrane lipid distribution; regulation of microtubule polymerization	cytosol; endoplasmic reticulum membrane; extrinsic component of endoplasmic reticulum membrane; extrinsic component of Golgi membrane; extrinsic component of membrane; Golgi membrane; membrane	sp|Q5M868|GBA2_RAT^sp|Q5M868|GBA2_RAT^Q:2-827,H:54-875^66.344%ID^E:0^.^.	GBA2	Gba2	beta-glucosidase activity; galactosylceramidase activity; glucosylceramidase activity; glucosyltransferase activity; steryl-beta-glucosidase activity;	bile acid metabolic process; carbohydrate metabolic process; central nervous system development; central nervous system neuron development; cholesterol metabolic process; glucosylceramide catabolic process; glycoside catabolic process; lipid glycosylation; regulation of actin filament polymerization; regulation of membrane lipid distribution; regulation of microtubule polymerization	cytosol; endoplasmic reticulum membrane; extrinsic component of endoplasmic reticulum membrane; extrinsic component of Golgi membrane; extrinsic component of membrane; Golgi membrane; membrane
TRINITY_DN4535	TRINITY_DN4535_c0_g2	TRINITY_DN4535_c0_g2_i4	freeze	control	0	78.9168	39.4584	-23.9808	3.02769	-7.92049	2.36567e-15	1.80151e-12	0.166	0	0.535	0	0	0	0	0	0	0	0.1402	0	Down	sp|Q149N8|SHPRH_HUMAN^sp|Q149N8|SHPRH_HUMAN^Q:3168-4778,H:1144-1680^81.192%ID^E:0^.^.`sp|Q149N8|SHPRH_HUMAN^sp|Q149N8|SHPRH_HUMAN^Q:132-2756,H:1-911^51.904%ID^E:0^.^.`sp|Q149N8|SHPRH_HUMAN^sp|Q149N8|SHPRH_HUMAN^Q:2755-3180,H:997-1138^79.577%ID^E:0^.^.	SHPRH	SHPRH	ATP binding; ATP-dependent chromatin remodeler activity; DNA binding; helicase activity; hydrolase activity; metal ion binding; ubiquitin protein ligase binding; ubiquitin protein ligase activity; ubiquitin-protein transferase activity	DNA damage response; DNA repair; nucleosome assembly; protein polyubiquitination; protein ubiquitination	nucleoplasm; nucleosome	sp|Q149N8|SHPRH_HUMAN^sp|Q149N8|SHPRH_HUMAN^Q:1-502,H:1179-1680^82.271%ID^E:0^.^.	SHPRH	SHPRH	ATP binding; ATP-dependent chromatin remodeler activity; DNA binding; helicase activity; hydrolase activity; metal ion binding; ubiquitin protein ligase binding; ubiquitin protein ligase activity; ubiquitin-protein transferase activity	DNA damage response; DNA repair; nucleosome assembly; protein polyubiquitination; protein ubiquitination	nucleoplasm; nucleosome
TRINITY_DN468	TRINITY_DN468_c0_g1	TRINITY_DN468_c0_g1_i22	freeze	control	236.782	0	118.391	10.1978	2.01932	5.05013	4.41501e-07	0.000129082	0	0	0	0	0	0	1.199	9.54	6.536	6.851	0	4.8252	Up	sp|P67963|KC1A_XENLA^sp|P67963|KC1A_XENLA^Q:47-307,H:250-336^98.851%ID^E:3.21e-33^.^.	KC1A	csnk1a1	ATP binding; protein serine kinase activity; protein serine/threonine kinase activity	cell cycle; cell division; intermediate filament cytoskeleton organization; negative regulation of NLRP3 inflammasome complex assembly; protein phosphorylation; Wnt signaling pathway	ciliary basal body; cytoplasm; kinetochore; nuclear speck; spindle;	na	na	na	na	na	na
TRINITY_DN468	TRINITY_DN468_c0_g1	TRINITY_DN468_c0_g1_i7	freeze	control	144.262	0	72.1312	23.7633	3.02685	7.85084	4.13265e-15	2.73385e-12	0	0	0	0	0	0	0.772	3.314	0	0	0	0.8172	Up	sp|P67963|KC1A_XENLA^sp|P67963|KC1A_XENLA^Q:410-1390,H:1-324^99.083%ID^E:0^.^.	KC1A	csnk1a1	ATP binding; protein serine kinase activity; protein serine/threonine kinase activity	cell cycle; cell division; intermediate filament cytoskeleton organization; negative regulation of NLRP3 inflammasome complex assembly; protein phosphorylation; Wnt signaling pathway	ciliary basal body; cytoplasm; kinetochore; nuclear speck; spindle;	sp|Q8BK63|KC1A_MOUSE^sp|Q8BK63|KC1A_MOUSE^Q:1-327,H:1-324^99.083%ID^E:0^.^.	KC1A	Csnk1a1	ATP binding; magnesium ion binding; peptide binding; phosphoprotein binding; protein kinase activity; protein serine kinase activity; protein serine/threonine kinase activity	cell cycle; cell division; protein ubiquitination; cell morphogenesis; Golgi organization; intermediate filament cytoskeleton organization; negative regulation of canonical Wnt signaling pathway; negative regulation of NLRP3 inflammasome complex assembly; peptidyl-serine phosphorylation; positive regulation of proteasomal ubiquitin-dependent protein catabolic process; proteasome-mediated ubiquiti…	beta-catenin destruction complex; centrosome; ciliary basal body; cilium; cytosol; keratin filament; kinetochore; mRNA cleavage and polyadenylation specificity factor complex; nuclear speck; nucleus; ribonucleoprotein complex; spindle
TRINITY_DN4947	TRINITY_DN4947_c0_g1	TRINITY_DN4947_c0_g1_i8	freeze	control	77.231	0	38.6155	22.8941	3.02743	7.56223	3.96224e-14	1.74155e-11	0	0	0	0	0	0.659	0	0.199	0	0	0	0.1716	Up	sp|Q9Y4G8|RPGF2_HUMAN^sp|Q9Y4G8|RPGF2_HUMAN^Q:4624-398,H:19-1499^84.267%ID^E:0^.^.	RPGF2	RAPGEF2	beta-1 adrenergic receptor binding; calcium ion binding; cAMP binding; diacylglycerol binding; GTPase activator activity; guanyl-nucleotide exchange factor activity; PDZ domain binding; phosphatidic acid binding; WW domain binding	adenylate cyclase-activating adrenergic receptor signaling pathway; blood vessel development; brain-derived neurotrophic factor receptor signaling pathway; cAMP-mediated signaling; cellular response to cAMP; cellular response to cGMP; cellular response to nerve growth factor stimulus; establishment of endothelial barrier; establishment of endothelial intestinal barrier; forebrain neuron developme…	apical plasma membrane; bicellular tight junction; cell-cell junction; cytoplasm; cytosol; endocytic vesicle; late endosome; membrane; neuron projection; neuronal cell body; perinuclear region of cytoplasm; plasma membrane; protein-containing complex; synapse	sp|Q9Y4G8|RPGF2_HUMAN^sp|Q9Y4G8|RPGF2_HUMAN^Q:174-1582,H:19-1499^84.267%ID^E:0^.^.	RPGF2	RAPGEF2	beta-1 adrenergic receptor binding; calcium ion binding; cAMP binding; diacylglycerol binding; GTPase activator activity; guanyl-nucleotide exchange factor activity; PDZ domain binding; phosphatidic acid binding; WW domain binding	adenylate cyclase-activating adrenergic receptor signaling pathway; blood vessel development; brain-derived neurotrophic factor receptor signaling pathway; cAMP-mediated signaling; cellular response to cAMP; cellular response to cGMP; cellular response to nerve growth factor stimulus; establishment of endothelial barrier; establishment of endothelial intestinal barrier; forebrain neuron developme…	apical plasma membrane; bicellular tight junction; cell-cell junction; cytoplasm; cytosol; endocytic vesicle; late endosome; membrane; neuron projection; neuronal cell body; perinuclear region of cytoplasm; plasma membrane; protein-containing complex; synapse
TRINITY_DN4958	TRINITY_DN4958_c0_g1	TRINITY_DN4958_c0_g1_i9	freeze	control	0	80.5169	40.2584	-24.0034	3.02767	-7.92803	2.22657e-15	1.71553e-12	0	0.397	0	0.418	0	0	0	0	0	0	0.163	0	Down	sp|Q9ULU4|ZMYD8_HUMAN^sp|Q9ULU4|ZMYD8_HUMAN^Q:4240-2456,H:1-579^86.218%ID^E:0^.^.`sp|Q9ULU4|ZMYD8_HUMAN^sp|Q9ULU4|ZMYD8_HUMAN^Q:2188-1115,H:672-1080^65.281%ID^E:9.21e-116^.^.	ZMYD8	ZMYND8	DNA-binding transcription factor binding; lysine-acetylated histone binding; methylated histone binding; protein domain specific binding; transcription corepressor activity; zinc ion binding	chromatin organization; double-strand break repair via homologous recombination; modulation of excitatory postsynaptic potential; negative regulation of cell migration; negative regulation of transcription by RNA polymerase II; nervous system development; positive regulation of dendritic spine development; positive regulation of dendritic spine maintenance; positive regulation of filopodium assem…	chromatin; cytoplasm; dendritic shaft; dendritic spine; nucleolus; nucleoplasm; nucleus; site of DNA damage	sp|Q9ULU4|ZMYD8_HUMAN^sp|Q9ULU4|ZMYD8_HUMAN^Q:21-1102,H:1-1125^74.628%ID^E:0^.^.	ZMYD8	ZMYND8	DNA-binding transcription factor binding; lysine-acetylated histone binding; methylated histone binding; protein domain specific binding; transcription corepressor activity; zinc ion binding	chromatin organization; double-strand break repair via homologous recombination; modulation of excitatory postsynaptic potential; negative regulation of cell migration; negative regulation of transcription by RNA polymerase II; nervous system development; positive regulation of dendritic spine development; positive regulation of dendritic spine maintenance; positive regulation of filopodium assem…	chromatin; cytoplasm; dendritic shaft; dendritic spine; nucleolus; nucleoplasm; nucleus; site of DNA damage
TRINITY_DN50054	TRINITY_DN50054_c0_g1	TRINITY_DN50054_c0_g1_i1	freeze	control	52.938	0	26.469	8.02805	1.88941	4.24897	2.14757e-05	0.00526767	0	0	0	0	0	0.113	0	0.335	0.107	0.214	0	0.1538	Up	sp|Q5ZJP5|FND3A_CHICK^sp|Q5ZJP5|FND3A_CHICK^Q:265-2982,H:26-935^73.956%ID^E:0^.^.`sp|Q5ZJP5|FND3A_CHICK^sp|Q5ZJP5|FND3A_CHICK^Q:2954-3691,H:954-1198^72.764%ID^E:7.56e-113^.^.`sp|Q5ZJP5|FND3A_CHICK^sp|Q5ZJP5|FND3A_CHICK^Q:1033-2748,H:486-1050^28.912%ID^E:4.57e-44^.^.`sp|Q5ZJP5|FND3A_CHICK^sp|Q5ZJP5|FND3A_CHICK^Q:1162-1809,H:909-1120^28%ID^E:1.66e-11^.^.`sp|Q5ZJP5|FND3A_CHICK^sp|Q5ZJP5|FND3A_CHICK^…	FND3A	na	RNA binding	na	na	sp|Q9Y2H6|FND3A_HUMAN^sp|Q9Y2H6|FND3A_HUMAN^Q:1-209,H:990-1198^75.598%ID^E:1.17e-109^.^.`sp|Q9Y2H6|FND3A_HUMAN^sp|Q9Y2H6|FND3A_HUMAN^Q:10-159,H:904-1045^33.117%ID^E:6e-10^.^.`sp|Q9Y2H6|FND3A_HUMAN^sp|Q9Y2H6|FND3A_HUMAN^Q:8-139,H:514-648^27.941%ID^E:4.14e-06^.^.	FND3A	FNDC3A	RNA binding	cell-cell adhesion; fertilization; Sertoli cell development; spermatid development	acrosomal vesicle; cytoplasm; cytosol; Golgi apparatus; Golgi membrane; intracellular membrane-bounded organelle; membrane; vesicle membrane
TRINITY_DN5023	TRINITY_DN5023_c0_g1	TRINITY_DN5023_c0_g1_i2	freeze	control	0	142.147	71.0736	-24.7722	3.02702	-8.18369	2.75284e-16	4.09741e-13	3.269	0	2.117	0	0	0	0	0	0	0	1.0772	0	Down	na	na	na	na	na	na	na	na	na	na	na	na
TRINITY_DN5080	TRINITY_DN5080_c0_g1	TRINITY_DN5080_c0_g1_i14	freeze	control	61.3103	0	30.6552	22.0275	3.02775	7.2752	3.45907e-13	1.22453e-10	0	0	0	0	0	0	0	0	2.192	1.57	0	0.7524	Up	sp|Q96P48|ARAP1_HUMAN^sp|Q96P48|ARAP1_HUMAN^Q:1153-989,H:1398-1450^52.727%ID^E:3.09e-07^.^.	ARAP1	ARAP1	GTPase activator activity; metal ion binding; phosphatidylinositol-3,4,5-trisphosphate binding; type 1 angiotensin receptor binding	actin filament reorganization involved in cell cycle; negative regulation of stress fiber assembly; positive regulation of filopodium assembly; positive regulation of GTPase activity; positive regulation of receptor recycling; regulation of cell shape; regulation of small GTPase mediated signal transduction; signal transduction	cytoplasm; cytoplasmic vesicle; cytosol; Golgi apparatus; Golgi cisterna membrane; intracellular membrane-bounded organelle; nucleoplasm; plasma membrane; trans-Golgi network	na	na	na	na	na	na
TRINITY_DN5098	TRINITY_DN5098_c0_g1	TRINITY_DN5098_c0_g1_i25	freeze	control	0	50.8426	25.4213	-23.379	3.02851	-7.71963	1.1667e-14	6.16197e-12	0.365	0	0	0	1.458	0	0	0	0	0	0.3646	0	Down	sp|Q92176|COR1A_BOVIN^sp|Q92176|COR1A_BOVIN^Q:1847-786,H:1-355^79.718%ID^E:0^.^.`sp|Q92176|COR1A_BOVIN^sp|Q92176|COR1A_BOVIN^Q:751-398,H:341-456^50%ID^E:7.14e-24^.^.	COR1A	CORO1A	actin filament binding; actin monomer binding; myosin heavy chain binding; phosphatidylinositol 3-kinase binding; protein homodimerization activity;	actin filament organization; calcium ion transport; cell migration; cell-substrate adhesion; cellular response to interleukin-4; early endosome to recycling endosome transport ; epithelial cell migration; homeostasis of number of cells within a tissue; leukocyte chemotaxis; natural killer cell degranulation; negative regulation of actin nucleation; negative regulation of neuron apoptotic process;…	actin filament; axon; cell-cell junction; cortical actin cytoskeleton; cytosol; early endosome; glutamatergic synapse; immunological synapse; lamellipodium; phagocytic cup; phagocytic vesicle membrane; protein-containing complex	sp|Q92176|COR1A_BOVIN^sp|Q92176|COR1A_BOVIN^Q:6-359,H:1-355^79.718%ID^E:0^.^.	COR1A	CORO1A	actin filament binding; actin monomer binding; myosin heavy chain binding; phosphatidylinositol 3-kinase binding; protein homodimerization activity	actin filament organization; calcium ion transport; calcium ion transport; cell migration; cell-substrate adhesion; cellular response to interleukin-4; early endosome to recycling endosome transport; epithelial cell migration; homeostasis of number of cells within a tissue; leukocyte chemotaxis; natural killer cell degranulation; negative regulation of actin nucleation; negative regulation of neu…	actin filament; axon; cell-cell junction; cortical actin cytoskeleton; cytosol; early endosome; glutamatergic synapse; immunological synapse; lamellipodium; phagocytic cup; phagocytic vesicle membrane; protein-containing complex
TRINITY_DN5098	TRINITY_DN5098_c0_g1	TRINITY_DN5098_c0_g1_i3	freeze	control	93.6028	0	46.8014	8.84517	1.31992	6.70131	2.06555e-11	6.79773e-09	0	0	0	0	0	1.036	0.452	1.115	0.161	0.185	0	0.5898	Up	sp|Q92176|COR1A_BOVIN^sp|Q92176|COR1A_BOVIN^Q:1795-419,H:1-456^73.913%ID^E:0^.^.	COR1A	CORO1A	actin filament binding; actin monomer binding; myosin heavy chain binding; phosphatidylinositol 3-kinase binding; protein homodimerization activity;	actin filament organization; calcium ion transport; cell migration; cell-substrate adhesion; cellular response to interleukin-4; early endosome to recycling endosome transport ; epithelial cell migration; homeostasis of number of cells within a tissue; leukocyte chemotaxis; natural killer cell degranulation; negative regulation of actin nucleation; negative regulation of neuron apoptotic process;…	actin filament; axon; cell-cell junction; cortical actin cytoskeleton; cytosol; early endosome; glutamatergic synapse; immunological synapse; lamellipodium; phagocytic cup; phagocytic vesicle membrane; protein-containing complex	sp|Q92176|COR1A_BOVIN^sp|Q92176|COR1A_BOVIN^Q:40-498,H:1-456^73.913%ID^E:0^.^.	COR1A	CORO1A	actin filament binding; actin monomer binding; myosin heavy chain binding; phosphatidylinositol 3-kinase binding; protein homodimerization activity	actin filament organization; calcium ion transport; calcium ion transport; cell migration; cell-substrate adhesion; cellular response to interleukin-4; early endosome to recycling endosome transport; epithelial cell migration; homeostasis of number of cells within a tissue; leukocyte chemotaxis; natural killer cell degranulation; negative regulation of actin nucleation; negative regulation of neu…	actin filament; axon; cell-cell junction; cortical actin cytoskeleton; cytosol; early endosome; glutamatergic synapse; immunological synapse; lamellipodium; phagocytic cup; phagocytic vesicle membrane; protein-containing complex
TRINITY_DN5202	TRINITY_DN5202_c0_g1	TRINITY_DN5202_c0_g1_i24	freeze	control	0	110.737	55.3685	-24.4362	3.02726	-8.07202	6.91418e-16	7.89693e-13	0	1.88	0.346	0	0	0	0	0	0	0	0.4452	0	Down	sp|O60941|DTNB_HUMAN^sp|O60941|DTNB_HUMAN^Q:684-2084,H:151-627^84.906%ID^E:0^.^.`sp|O60941|DTNB_HUMAN^sp|O60941|DTNB_HUMAN^Q:227-646,H:11-150^92.857%ID^E:0^.^.	DTNB	DTNB	zinc ion binding	neuron differentiation; synaptic signaling	basal plasma membrane; cytoplasm; dendrite; inhibitory synapse; nucleus; plasma membrane; postsynaptic density; synapse	sp|O60941|DTNB_HUMAN^sp|O60941|DTNB_HUMAN^Q:1-456,H:162-627^85.408%ID^E:0^.^.	DTNB	DTNB	zinc ion binding	neuron differentiation; synaptic signaling	basal plasma membrane; cytoplasm; dendrite; inhibitory synapse; nucleus; plasma membrane; postsynaptic density; synapse
TRINITY_DN5214	TRINITY_DN5214_c0_g1	TRINITY_DN5214_c0_g1_i3	freeze	control	59.0447	0	29.5223	22.522	3.02781	7.43838	1.01926e-13	4.04559e-11	0	0	0	0	0	0.508	0	0	0.62	0	0	0.2256	Up	sp|Q9R194|CRY2_MOUSE^sp|Q9R194|CRY2_MOUSE^Q:90-1787,H:20-591^80.769%ID^E:0^.^.	CRY2	Cry2	damaged DNA binding; DNA binding; FAD binding; kinase binding; nuclear receptor binding; phosphatase binding; photoreceptor activity; protein kinase binding; single-stranded DNA binding; transcription cis-regulatory region binding;	circadian regulation of gene expression; circadian rhythm; entrainment of circadian clock by photoperiod; glucose homeostasis; lipid storage; negative regulation of circadian rhythm; negative regulation of DNA-templated transcription; negative regulation of glucocorticoid receptor signaling pathway; negative regulation of glucocorticoid secretion; negative regulation of phosphoprotein phosphatase…	cytoplasm; cytosol; extracellular region; mitochondrion; nuclear speck; nucleoplasm; nucleus	na	na	na	na	na	na
TRINITY_DN52689	TRINITY_DN52689_c0_g2	TRINITY_DN52689_c0_g2_i21	freeze	control	79.579	0	39.7895	22.9385	3.02739	7.57699	3.53669e-14	1.59739e-11	0	0	0	0	0	0	0	0	1.868	0.542	0	0.482	Up	sp|A0A0U1RQE8|GLYLB_HUMAN^sp|A0A0U1RQE8|GLYLB_HUMAN^Q:358-672,H:1-105^50.476%ID^E:2.54e-27^.^.`sp|A0A0U1RQE8|GLYLB_HUMAN^sp|A0A0U1RQE8|GLYLB_HUMAN^Q:1431-1802,H:170-293^32.558%ID^E:1.78e-09^.^.	GLYLB	GLYATL1B	glutamine N-acyltransferase activity; glycine N-acyltransferase activity	glutamine metabolic process	mitochondrion	sp|A0A0U1RQE8|GLYLB_HUMAN^sp|A0A0U1RQE8|GLYLB_HUMAN^Q:1-105,H:1-105^50.476%ID^E:8.68e-32^.^.	GLYLB	GLYATL1B	glutamine N-acyltransferase activity; glycine N-acyltransferase activity	glutamine metabolic process	mitochondrion
TRINITY_DN5335	TRINITY_DN5335_c1_g1	TRINITY_DN5335_c1_g1_i15	freeze	control	158.465	0	79.2324	23.895	3.02679	7.8945	2.91478e-15	2.07491e-12	0	0	0	0	0	0	0.567	2.773	0	0	0	0.668	Up	sp|Q9JIW4|DPOLM_MOUSE^sp|Q9JIW4|DPOLM_MOUSE^Q:2163-682,H:4-496^49.405%ID^E:4.96e-158^.^.	DPOLM	Polm	DNA binding; DNA-directed DNA polymerase activity; metal ion binding	B cell differentiation; DNA recombination; double-strand break repair via nonhomologous end joining; somatic hypermutation of immunoglobulin genes	nucleus	sp|Q9JIW4|DPOLM_MOUSE^sp|Q9JIW4|DPOLM_MOUSE^Q:7-500,H:4-496^49.405%ID^E:3.56e-162^.^.	DPOLM	Polm	DNA binding; DNA-directed DNA polymerase activity; metal ion binding	B cell differentiation; DNA recombination; double-strand break repair via nonhomologous end joining; somatic hypermutation of immunoglobulin genes	nucleus
TRINITY_DN5422	TRINITY_DN5422_c0_g1	TRINITY_DN5422_c0_g1_i2	freeze	control	0	83.6157	41.8079	-24.0581	3.02761	-7.94625	1.92246e-15	1.57869e-12	0	0	0.687	0.898	0	0	0	0	0	0	0.317	0	Down	na	na	na	na	na	na	.	na	na	na	na	na
TRINITY_DN5501	TRINITY_DN5501_c0_g1	TRINITY_DN5501_c0_g1_i2	freeze	control	149.178	0	74.589	9.53088	2.06692	4.61116	4.00435e-06	0.00108731	0	0	0	0	0	1.601	1.301	1.408	0	0.115	0	0.885	Up	na	na	na	na	na	na	.	na	na	na	na	na
TRINITY_DN55188	TRINITY_DN55188_c0_g1	TRINITY_DN55188_c0_g1_i4	freeze	control	51.74	0	25.87	22.3393	3.02804	7.37748	1.61319e-13	6.00283e-11	0	0	0	0	0	0	0.239	0	0	0.445	0	0.1368	Up	sp|E2QYC9|INADL_CANLF^sp|E2QYC9|INADL_CANLF^Q:3125-858,H:1062-1823^66.405%ID^E:0^.^.`sp|E2QYC9|INADL_CANLF^sp|E2QYC9|INADL_CANLF^Q:4523-3495,H:560-883^48.739%ID^E:3.16e-85^.^.`sp|E2QYC9|INADL_CANLF^sp|E2QYC9|INADL_CANLF^Q:1625-624,H:1469-1779^28.533%ID^E:6.4e-22^.^.`sp|E2QYC9|INADL_CANLF^sp|E2QYC9|INADL_CANLF^Q:1904-960,H:144-450^29.429%ID^E:7.84e-21^.^.`sp|E2QYC9|INADL_CANLF^sp|E2QYC9|INADL_CANL…	INADL	PATJ	na	establishment of apical/basal cell polarity; microtubule organizing center organization; positive regulation of epithelial cell migration; regulation of microtubule cytoskeleton organization; regulation of protein localization; tight junction assembly	apical part of cell; apical plasma membrane; bicellular tight junction; cytoplasm; perinuclear region of cytoplasm; plasma membrane; tight junction	sp|E2QYC9|INADL_CANLF^sp|E2QYC9|INADL_CANLF^Q:1-1216,H:568-1825^55.521%ID^E:0^.^.`sp|E2QYC9|INADL_CANLF^sp|E2QYC9|INADL_CANLF^Q:959-1300,H:1469-1787^29.255%ID^E:1.7e-24^.^.`sp|E2QYC9|INADL_CANLF^sp|E2QYC9|INADL_CANLF^Q:866-1180,H:144-450^29.429%ID^E:4.58e-23^.^.`sp|E2QYC9|INADL_CANLF^sp|E2QYC9|INADL_CANLF^Q:858-1056,H:249-476^29.004%ID^E:3.33e-18^.^.`sp|E2QYC9|INADL_CANLF^sp|E2QYC9|INADL_CANLF^Q:…	INADL	PATJ	na	establishment of apical/basal cell polarity; microtubule organizing center organization; positive regulation of epithelial cell migration; regulation of microtubule cytoskeleton organization; regulation of protein localization; tight junction assembly	apical part of cell; apical plasma membrane; bicellular tight junction; cytoplasm; perinuclear region of cytoplasm; plasma membrane; tight junction
TRINITY_DN561	TRINITY_DN561_c0_g1	TRINITY_DN561_c0_g1_i7	freeze	control	310.459	0	155.229	24.2069	3.0265	7.99833	1.26119e-15	1.16333e-12	0	0	0	0	0	0	10.076	0	2.758	0	0	2.5668	Up	sp|P56656|CP239_MOUSE^sp|P56656|CP239_MOUSE^Q:1571-267,H:20-458^45.103%ID^E:8.8e-138^.^.	CP239	Cyp2c39	arachidonic acid 14,15-epoxygenase activity; arachidonic acid 11,12-epoxygenase activity; arachidonic acid epoxygenase activity; aromatase activity; enzyme binding; caffeine oxidase activity; estrogen 16-alpha-hydroxylase activity; heme binding; iron ion binding; long-chain fatty acid omega-1 hydroxylase activity; monooxygenase activity; oxidoreductase activity; oxidoreductase activity, acting on…	xenobiotic metabolic process; epoxygenase P450 pathway; arachidonic acid metabolic process	cytoplasm; endoplasmic reticulum membrane; intracellular membrane-bounded organelle; plasma membrane	sp|P56656|CP239_MOUSE^sp|P56656|CP239_MOUSE^Q:23-457,H:20-458^45.103%ID^E:4.83e-139^.^.	CP239	Cyp2c39	arachidonic acid 14,15-epoxygenase activity; arachidonic acid 11,12-epoxygenase activity; arachidonic acid epoxygenase activity; aromatase activity; enzyme binding; caffeine oxidase activity; estrogen 16-alpha-hydroxylase activity; heme binding; iron ion binding; long-chain fatty acid omega-1 hydroxylase activity; monooxygenase activity; oxidoreductase activity; oxidoreductase activity, acting on…	xenobiotic metabolic process; epoxygenase P450 pathway; arachidonic acid metabolic process	cytoplasm; endoplasmic reticulum membrane; intracellular membrane-bounded organelle; plasma membrane
TRINITY_DN5629	TRINITY_DN5629_c0_g1	TRINITY_DN5629_c0_g1_i4	freeze	control	0	100.932	50.4658	-24.3122	3.02737	-8.03082	9.68244e-16	9.60777e-13	0	0.355	0	0	0.809	0	0	0	0	0	0.2328	0	Down	sp|Q6R327|RICTR_HUMAN^sp|Q6R327|RICTR_HUMAN^Q:485-3625,H:605-1708^72.392%ID^E:0^.^.	RICTR	RICTOR	molecular adaptor activity; protein kinase binding; protein serine/threonine kinase activator activity; ribosome binding	actin cytoskeleton reorganization; cellular response to nutrient levels; cytoskeleton organization; embryo development ending in birth or egg hatching; negative regulation of apoptotic process; peptidyl-serine phosphorylation; phosphorylation; positive regulation of actin filament polymerization; positive regulation of cell growth; positive regulation of endothelial cell proliferation; positive r…	cytosol; Golgi apparatus; TORC2 complex	sp|Q6R327|RICTR_HUMAN^sp|Q6R327|RICTR_HUMAN^Q:1-1000,H:652-1708^72.582%ID^E:0^.^.	RICTR	RICTOR	molecular adaptor activity; protein kinase binding; protein serine/threonine kinase activator activity; ribosome binding	actin cytoskeleton reorganization; cellular response to nutrient levels; cytoskeleton organization; embryo development ending in birth or egg hatching; negative regulation of apoptotic process; peptidyl-serine phosphorylation; phosphorylation; positive regulation of actin filament polymerization; positive regulation of cell growth; positive regulation of endothelial cell proliferation; positive r…	cytosol; Golgi apparatus; TORC2 complex
TRINITY_DN5684	TRINITY_DN5684_c0_g1	TRINITY_DN5684_c0_g1_i4	freeze	control	55.3406	0	27.6703	21.5123	3.02792	7.10466	1.20617e-12	4.09292e-10	0	0	0	0	0	0.4	0	0	0	0.279	0	0.1358	Up	sp|P52850|NDST2_MOUSE^sp|P52850|NDST2_MOUSE^Q:4594-2291,H:1-772^79.663%ID^E:0^.^.`sp|P52850|NDST2_MOUSE^sp|P52850|NDST2_MOUSE^Q:2307-2074,H:804-881^66.667%ID^E:2.75e-24^.^.	NDST2	Ndst2	[heparan sulfate]-glucosamine N-sulfotransferase activity; deacetylase activity; heparan sulfate N-deacetylase activity; N-acetylglucosamine deacetylase activity; sulfotransferase activity	glycosaminoglycan biosynthetic process; heparan sulfate proteoglycan biosynthetic process; heparan sulfate proteoglycan biosynthetic process, polysaccharide chain biosynthetic process; heparin biosynthetic process; mast cell mediated immunity; regulation of angiotensin levels in blood	Golgi apparatus, Golgi membrane;	sp|P52850|NDST2_MOUSE^sp|P52850|NDST2_MOUSE^Q:1-768,H:1-772^79.663%ID^E:0^.^.	NDST2	Ndst2	[heparan sulfate]-glucosamine N-sulfotransferase activity; deacetylase activity; heparan sulfate N-deacetylase activity; N-acetylglucosamine deacetylase activity; sulfotransferase activity	glycosaminoglycan biosynthetic process; heparan sulfate proteoglycan biosynthetic process; heparan sulfate proteoglycan biosynthetic process, polysaccharide chain biosynthetic process; heparin biosynthetic process; mast cell mediated immunity; regulation of angiotensin levels in blood	Golgi apparatus; Golgi membrane
TRINITY_DN5727	TRINITY_DN5727_c0_g1	TRINITY_DN5727_c0_g1_i6	freeze	control	0	55.1644	27.5822	-8.39879	1.892	-4.4391	9.03354e-06	0.00234768	2.597	2.024	0.712	1.264	0	0	0	0	0	0	1.3194	0	Down	na	na	na	na	na	na	.	na	na	na	na	na
TRINITY_DN5762	TRINITY_DN5762_c0_g2	TRINITY_DN5762_c0_g2_i5	freeze	control	111.641	0	55.8206	23.4082	3.02705	7.73302	1.05024e-14	5.77992e-12	0	0	0	0	0	0.868	0	0	1.079	0	0	0.3894	Up	sp|Q9BZI7|REN3B_HUMAN^sp|Q9BZI7|REN3B_HUMAN^Q:2999-2544,H:55-206^80.263%ID^E:3.23e-62^.^.	REN3B	UPF3B	mRNA binding; RNA binding	brain development; mRNA transport; neuron projection development; nuclear-transcribed mRNA catabolic process, nonsense-mediated decay; positive regulation of neuron differentiation; positive regulation of translation	centriolar satellite; cytoplasm; cytosol; exon-exon junction complex; neuronal cell body; nucleolus; nucleoplasm; nucleus	sp|Q9BZI7|REN3B_HUMAN^sp|Q9BZI7|REN3B_HUMAN^Q:28-409,H:44-434^61.25%ID^E:3.74e-105^.^.	REN3B	UPF3B	mRNA binding; RNA binding	brain development; mRNA transport; neuron projection development; nuclear-transcribed mRNA catabolic process, nonsense-mediated decay; positive regulation of neuron differentiation; positive regulation of translation	centriolar satellite; cytoplasm; cytosol; exon-exon junction complex; neuronal cell body; nucleolus; nucleoplasm; nucleus
TRINITY_DN5784	TRINITY_DN5784_c0_g1	TRINITY_DN5784_c0_g1_i2	freeze	control	282.67	0	141.335	24.0532	3.02653	7.94746	1.90369e-15	1.57869e-12	0	0	0	0	0	0	0	0	1.277	2.116	0	0.6786	Up	sp|Q810J8|ZFYV1_MOUSE^sp|Q810J8|ZFYV1_MOUSE^Q:1768-3684,H:5-642^82.473%ID^E:0^.^.`sp|Q810J8|ZFYV1_MOUSE^sp|Q810J8|ZFYV1_MOUSE^Q:3427-3684,H:667-759^38.71%ID^E:1.45e-09^.^.	ZFYV1	Zfyve1	1-phosphatidylinositol binding; metal ion binding; phosphatidylinositol-3,4,5-trisphosphate binding; phosphatidylinositol-3,4-bisphosphate binding; phosphatidylinositol-3-phosphate binding;	cellular response to starvation; lipid droplet formation; macroautophagy; positive regulation by host of viral genome replication	autophagosome; endoplasmic reticulum; endoplasmic reticulum membrane; extrinsic component of omegasome membrane; Golgi apparatus; Golgi stack; lipid droplet; membrane; mitochondria-associated endoplasmic reticulum membrane; mitochondrion; omegasome; perinuclear region of cytoplasm; phagophore assembly site	sp|Q810J8|ZFYV1_MOUSE^sp|Q810J8|ZFYV1_MOUSE^Q:2-638,H:5-640^82.732%ID^E:0^.^.`sp|Q810J8|ZFYV1_MOUSE^sp|Q810J8|ZFYV1_MOUSE^Q:555-637,H:667-756^38.889%ID^E:4.99e-10^.^.	ZFYV1	Zfyve1	1-phosphatidylinositol binding; metal ion binding; phosphatidylinositol-3,4,5-trisphosphate binding; phosphatidylinositol-3,4-bisphosphate binding; phosphatidylinositol-3-phosphate binding;	cellular response to starvation; lipid droplet formation; macroautophagy; positive regulation by host of viral genome replication	autophagosome; endoplasmic reticulum; endoplasmic reticulum membrane; extrinsic component of omegasome membrane; Golgi apparatus; Golgi stack; lipid droplet; membrane; mitochondria-associated endoplasmic reticulum membrane; mitochondrion; omegasome; perinuclear region of cytoplasm; phagophore assembly site
TRINITY_DN59033	TRINITY_DN59033_c0_g1	TRINITY_DN59033_c0_g1_i2	freeze	control	5.23221	49.3657	27.2989	-2.97967	0.68345	-4.35975	1.30214e-05	0.00334425	0.232	0.914	0.518	0.208	0.183	0.062	0.061	0	0.058	0.073	0.411	0.0508	Down	sp|Q6DCW1|GFI1B_XENLA^sp|Q6DCW1|GFI1B_XENLA^Q:101-1105,H:1-343^68.023%ID^E:2.41e-146^.^.	GFI1B	gfi1b	DNA binding; metal ion binding; chromatin organization	na	nucleus	sp|Q6DCW1|GFI1B_XENLA^sp|Q6DCW1|GFI1B_XENLA^Q:34-368,H:1-343^68.895%ID^E:1.02e-164^.^.	GFI1B	gfi1b	DNA binding; metal ion binding; chromatin organization	na	nucleus
TRINITY_DN596	TRINITY_DN596_c0_g1	TRINITY_DN596_c0_g1_i2	freeze	control	0	137.279	68.6394	-24.733	3.02705	-8.17065	3.0674e-16	4.36711e-13	1.516	0	0	4.498	0	0	0	0	0	0	1.2028	0	Down	sp|Q6NUB3|S22AF_XENLA^sp|Q6NUB3|S22AF_XENLA^Q:63-1208,H:133-492^66.146%ID^E:1.75e-162^.^.	S22AF	slc22a15	transmembrane transporter activity	monoatomic ion transport	membrane	sp|Q6NUB3|S22AF_XENLA^sp|Q6NUB3|S22AF_XENLA^Q:1-220,H:300-519^71.749%ID^E:5.09e-105^.^.	S22AF	slc22a15	transmembrane transporter activity	monoatomic ion transport	membrane
TRINITY_DN5990	TRINITY_DN5990_c0_g1	TRINITY_DN5990_c0_g1_i5	freeze	control	22.1569	88.0988	55.1278	-2.1005	0.392889	-5.34629	8.97744e-08	2.76029e-05	1.466	1.923	1.555	0.939	1.24	0.347	0.381	0.529	0.228	0.29	1.4246	0.355	Down	sp|P17178|CP27A_RAT^sp|P17178|CP27A_RAT^Q:811-497,H:425-533^51.376%ID^E:1.75e-29^.^.	CP27A	Cyp27a1	3-alpha,7-alpha,12-alpha-trihydroxycholestan-26-al 26-oxidoreductase activity; cholestanetetraol 26-dehydrogenase activity; cholestanetriol 26-monooxygenase activity; cholesterol 26-hydroxylase activity; cholesterol 7-alpha-monooxygenase activity; cholesterol monooxygenase (side-chain-cleaving) activity; heme binding; Hsp70 protein binding; iron ion binding; vitamin D3 25-hydroxylase activity;	bile acid biosynthetic process; C21-steroid hormone biosynthetic process; calcitriol biosynthetic process from calciol; cholesterol catabolic process; cholesterol metabolic process; steroid catabolic process	mitochondrial inner membrane; mitochondrion;	na	na	na	na	na	na
TRINITY_DN60	TRINITY_DN60_c0_g1	TRINITY_DN60_c0_g1_i2	freeze	control	16.911	0	8.45552	6.42945	1.4912	4.31159	1.62088e-05	0.0040828	0	0	0	0	0	20.224	10.205	0	27.249	17.14	0	14.9636	Up	na	na	na	na	na	na	na	na	na	na	na	na
TRINITY_DN6172	TRINITY_DN6172_c0_g1	TRINITY_DN6172_c0_g1_i16	freeze	control	94.387	0	47.1935	23.1758	3.0272	7.65586	1.92029e-14	9.38518e-12	0	0	0	0	0	0	0.957	0	0	1.328	0	0.457	Up	sp|Q9BZ23|PANK2_HUMAN^sp|Q9BZ23|PANK2_HUMAN^Q:2617-1394,H:154-568^80.241%ID^E:0^.^.	PANK2	PANK2	ATP binding; pantothenate kinase activity	aerobic respiration; angiogenesis; coenzyme A biosynthetic process; mitochondrion morphogenesis; pantothenate metabolic process; phosphorylation; regulation of bile acid metabolic process; regulation of fatty acid metabolic process; regulation of mitochondrial membrane potential; regulation of triglyceride metabolic process; spermatid development	cytosol; mitochondrial intermembrane space; mitochondrion; nucleus	sp|Q9BZ23|PANK2_HUMAN^sp|Q9BZ23|PANK2_HUMAN^Q:21-428,H:154-568^80.241%ID^E:0^.^.	PANK2	PANK2	ATP binding; pantothenate kinase activity	aerobic respiration; angiogenesis; coenzyme A biosynthetic process; mitochondrion morphogenesis; pantothenate metabolic process; phosphorylation; regulation of bile acid metabolic process; regulation of fatty acid metabolic process; regulation of mitochondrial membrane potential; regulation of triglyceride metabolic process; spermatid development	cytosol; mitochondrial intermembrane space; mitochondrion; nucleus
TRINITY_DN62	TRINITY_DN62_c0_g3	TRINITY_DN62_c0_g3_i1	freeze	control	0	376.75	188.375	-11.1785	1.87342	-5.96691	2.41784e-09	7.87795e-07	0.659	0	3.841	7.235	7.8	0	0	0	0	0	3.907	0	Down	na	na	na	na	na	na	na	na	na	na	na	na
TRINITY_DN6222	TRINITY_DN6222_c0_g1	TRINITY_DN6222_c0_g1_i2	freeze	control	70.3403	0	35.1702	22.7608	3.02756	7.51787	5.56754e-14	2.29323e-11	0	0	0	0	0	0	0.478	0.718	0	0	0	0.2392	Up	sp|P29172|TAU_BOVIN^sp|P29172|TAU_BOVIN^Q:1424-2035,H:147-378^60%ID^E:3e-53^.^.`sp|P29172|TAU_BOVIN^sp|P29172|TAU_BOVIN^Q:2184-2402,H:376-448^83.562%ID^E:7.69e-17^.^.	TAU	MAPT	microtubule binding	positive regulation of diacylglycerol kinase activity	axon; cytoplasm; cytosol; dendrite; extracellular region; microtubule; plasma membrane	sp|P29172|TAU_BOVIN^sp|P29172|TAU_BOVIN^Q:428-631,H:147-378^60%ID^E:5.08e-78^.^.	TAU	MAPT	microtubule binding	positive regulation of diacylglycerol kinase activity	axon; cytoplasm; cytosol; dendrite; extracellular region; microtubule; plasma membrane
TRINITY_DN63091	TRINITY_DN63091_c0_g1	TRINITY_DN63091_c0_g1_i10	freeze	control	127.883	0	63.9415	9.30315	1.01946	9.12555	7.13723e-20	5.84281e-16	0	0	0	0	0	0.625	0.255	0.478	0.5	0.632	0	0.498	Up	sp|Q6GQJ7|SYRM_XENLA^sp|Q6GQJ7|SYRM_XENLA^Q:1638-3044,H:1-473^64.346%ID^E:0^.^.	SYRM	na	na	na	na	sp|Q6GQJ7|SYRM_XENLA^sp|Q6GQJ7|SYRM_XENLA^Q:1-469,H:1-473^64.346%ID^E:0^.^.	SYRM	rars2	arginine-tRNA ligase activity; ATP binding	arginyl-tRNA aminoacylation	mitochondrial matrix
TRINITY_DN63091	TRINITY_DN63091_c0_g1	TRINITY_DN63091_c0_g1_i2	freeze	control	68.7349	0	34.3674	22.725	3.02758	7.50601	6.09584e-14	2.47964e-11	0	0	0	0	0	0	0	0	0.355	0.846	0	0.2402	Up	sp|Q9UBD5|ORC3_HUMAN^sp|Q9UBD5|ORC3_HUMAN^Q:1412-3,H:1-470^63.136%ID^E:0^.^.	ORC3	na	na	na	na	sp|Q6GQJ7|SYRM_XENLA^sp|Q6GQJ7|SYRM_XENLA^Q:1-245,H:336-580^71.02%ID^E:3.44e-129^.^.	SYRM	rars2	arginine-tRNA ligase activity; ATP binding	arginyl-tRNA aminoacylation	mitochondrial matrix
TRINITY_DN6318	TRINITY_DN6318_c0_g1	TRINITY_DN6318_c0_g1_i4	freeze	control	0	66.8251	33.4125	-23.755	3.02796	-7.8452	4.32269e-15	2.83097e-12	1.557	0	0	0.9	0	0	0	0	0	0	0.4914	0	Down	na	na	na	na	na	na	na	na	na	na	na	na
TRINITY_DN636	TRINITY_DN636_c0_g1	TRINITY_DN636_c0_g1_i19	freeze	control	0	283.996	141.998	-24.4111	3.02661	-8.06551	7.29335e-16	7.96082e-13	0	4.595	2.265	0	0	0	0	0	0	0	1.372	0	Down	sp|O00567|NOP56_HUMAN^sp|O00567|NOP56_HUMAN^Q:2239-1229,H:1-337^80.415%ID^E:0^.^.`sp|O00567|NOP56_HUMAN^sp|O00567|NOP56_HUMAN^Q:981-706,H:337-428^90.217%ID^E:2.34e-49^.^.	NOP56	NOP56	cadherin binding; histone methyltransferase binding; RNA binding; snoRNA binding	ribosomal small subunit biogenesis; rRNA processing	box C/D RNP complex; cytoplasm; fibrillar center; membrane; nucleolus; nucleoplasm; pre-snoRNP complex; small-subunit processome; sno(s)RNA-containing ribonucleoprotein complex;	sp|O00567|NOP56_HUMAN^sp|O00567|NOP56_HUMAN^Q:9-345,H:1-337^80.415%ID^E:0^.^.	NOP56	NOP56	cadherin binding; histone methyltransferase binding; RNA binding; snoRNA binding;	rRNA processing; ribosomal small subunit biogenesis;	box C/D RNP complex; cytoplasm; fibrillar center; membrane; nucleolus; nucleoplasm; pre-snoRNP complex; small-subunit processome; sno(s)RNA-containing ribonucleoprotein complex
TRINITY_DN6449	TRINITY_DN6449_c0_g1	TRINITY_DN6449_c0_g1_i1	freeze	control	0	153.855	76.9274	-24.3308	3.02696	-8.03803	9.12912e-16	9.19808e-13	0.77	0	0.511	0	0	0	0	0	0	0	0.2562	0	Down	sp|B4F6W9|TRIPC_XENTR^sp|B4F6W9|TRIPC_XENTR^Q:331-6510,H:1-2056^93.647%ID^E:0^.^.	TRIPC	trip12	ubiquitin protein ligase activity; zinc ion binding	DNA repair; protein ubiquitination; DNA repair-dependent chromatin remodeling; heterochromatin boundary formation; protein polyubiquitination; regulation of embryonic development; ubiquitin-dependent protein catabolic process	nucleoplasm	sp|B4F6W9|TRIPC_XENTR^sp|B4F6W9|TRIPC_XENTR^Q:1-2060,H:1-2056^93.792%ID^E:0^.^.	TRIPC	trip12	ubiquitin protein ligase activity; zinc ion binding	DNA repair; protein ubiquitination; DNA repair-dependent chromatin remodeling; heterochromatin boundary formation; protein polyubiquitination; regulation of embryonic development; ubiquitin-dependent protein catabolic process	nucleoplasm
TRINITY_DN6449	TRINITY_DN6449_c0_g1	TRINITY_DN6449_c0_g1_i10	freeze	control	129.75	0	64.8752	23.6158	3.02693	7.80191	6.09753e-15	3.66361e-12	0	0	0	0	0	0.537	0	0	0	0.556	0	0.2186	Up	sp|B4F6W9|TRIPC_XENTR^sp|B4F6W9|TRIPC_XENTR^Q:331-6552,H:1-2056^92.775%ID^E:0^.^.	TRIPC	trip12	ubiquitin protein ligase activity; zinc ion binding	DNA repair; protein ubiquitination; DNA repair-dependent chromatin remodeling; heterochromatin boundary formation; protein polyubiquitination; regulation of embryonic development; ubiquitin-dependent protein catabolic process	nucleoplasm	sp|B4F6W9|TRIPC_XENTR^sp|B4F6W9|TRIPC_XENTR^Q:1-2074,H:1-2056^93.16%ID^E:0^.^.	TRIPC	trip12	ubiquitin protein ligase activity; zinc ion binding	DNA repair; protein ubiquitination; DNA repair-dependent chromatin remodeling; heterochromatin boundary formation; protein polyubiquitination; regulation of embryonic development; ubiquitin-dependent protein catabolic process	nucleoplasm
TRINITY_DN65222	TRINITY_DN65222_c0_g1	TRINITY_DN65222_c0_g1_i4	freeze	control	0	62.7052	31.3526	-23.6667	3.02808	-7.81576	5.46329e-15	3.40759e-12	0	0	0.242	0	0.243	0	0	0	0	0	0.097	0	Down	sp|Q9EQ60|CAC1H_RAT^sp|Q9EQ60|CAC1H_RAT^Q:7352-2184,H:149-1898^74.562%ID^E:0^.^.`sp|Q9EQ60|CAC1H_RAT^sp|Q9EQ60|CAC1H_RAT^Q:1928-423,H:1913-2359^35.125%ID^E:7.3e-47^.^.`sp|Q9EQ60|CAC1H_RAT^sp|Q9EQ60|CAC1H_RAT^Q:3977-3480,H:95-254^34.104%ID^E:1.09e-10^.^.	CAC1H	Cacna1h	low voltage-gated calcium channel activity; metal ion binding; scaffold protein binding; voltage-gated monoatomic ion channel activity	aldosterone biosynthetic process; calcium ion import; calcium ion transport; cortisol biosynthetic process; inorganic cation transmembrane transport; membrane depolarization during action potential; neuronal action potential; positive regulation of acrosome reaction; positive regulation of calcium ion-dependent exocytosis; positive regulation of cardiac muscle cell contraction; regulation of memb…	caveola; dendrite; glutamatergic synapse; membrane; neuron projection; perikaryon; plasma membrane; postsynaptic membrane; presynaptic active zone membrane; sarcolemma; voltage-gated calcium channel complex; voltage-gated sodium channel complex	sp|O88427|CAC1H_MOUSE^sp|O88427|CAC1H_MOUSE^Q:1-1721,H:151-1904^74.45%ID^E:0^.^.`sp|O88427|CAC1H_MOUSE^sp|O88427|CAC1H_MOUSE^Q:1807-2228,H:1919-2282^38.967%ID^E:1.06e-53^.^.`sp|O88427|CAC1H_MOUSE^sp|O88427|CAC1H_MOUSE^Q:1124-1289,H:95-254^36.31%ID^E:2.15e-17^.^.`sp|O88427|CAC1H_MOUSE^sp|O88427|CAC1H_MOUSE^Q:605-736,H:95-237^29.371%ID^E:2.76e-07^.^.	CAC1H	Cacna1h	low voltage-gated calcium channel activity; metal ion binding; scaffold protein binding; voltage-gated monoatomic ion channel activity	aldosterone biosynthetic process; calcium ion import; calcium ion transport; cortisol biosynthetic process; inorganic cation transmembrane transport; membrane depolarization during action potential; neuronal action potential; positive regulation of acrosome reaction; positive regulation of calcium ion-dependent exocytosis; positive regulation of cardiac muscle cell contraction; regulation of memb…	caveola; dendrite; glutamatergic synapse; membrane; neuron projection; perikaryon; plasma membrane; postsynaptic membrane; presynaptic active zone membrane; sarcolemma; voltage-gated calcium channel complex; voltage-gated sodium channel complex
TRINITY_DN6589	TRINITY_DN6589_c0_g1	TRINITY_DN6589_c0_g1_i2	freeze	control	86.4177	0	43.2089	23.0414	3.0273	7.61121	2.71536e-14	1.25233e-11	0	0	0	0	0	0	2.549	0.654	0	0	0	0.6406	Up	sp|Q8N448|LNX2_HUMAN^sp|Q8N448|LNX2_HUMAN^Q:1597-122,H:16-518^50.586%ID^E:4.65e-147^.^.`sp|Q8N448|LNX2_HUMAN^sp|Q8N448|LNX2_HUMAN^Q:988-437,H:472-683^26.389%ID^E:1.15e-09^.^.	LNX2	LNX2	identical protein binding; metal ion binding; PDZ domain binding; ubiquitin-protein transferase activity	neural precursor cell proliferation; neuron differentiation	plasma membrane	sp|Q8N448|LNX2_HUMAN^sp|Q8N448|LNX2_HUMAN^Q:8-499,H:16-518^51.852%ID^E:5.29e-168^.^.`sp|Q8N448|LNX2_HUMAN^sp|Q8N448|LNX2_HUMAN^Q:211-394,H:472-683^26.389%ID^E:2.32e-14^.^.`sp|Q8N448|LNX2_HUMAN^sp|Q8N448|LNX2_HUMAN^Q:203-497,H:336-648^23.839%ID^E:2.94e-13^.^.	LNX2	LNX2	identical protein binding; metal ion binding; PDZ domain binding; ubiquitin-protein transferase activity	neural precursor cell proliferation; neuron differentiation	plasma membrane
TRINITY_DN6599	TRINITY_DN6599_c0_g1	TRINITY_DN6599_c0_g1_i5	freeze	control	0	136.293	68.1466	-24.7192	3.02706	-8.16609	3.18555e-16	4.43724e-13	0	0	0	1.106	2.441	0	0	0	0	0	0.7094	0	Down	sp|P07384|CAN1_HUMAN^sp|P07384|CAN1_HUMAN^Q:3-1613,H:177-714^79.926%ID^E:0^.^.	CAN1	CAPN1	calcium ion binding; calcium-dependent phospholipid binding; calcium-dependent cysteine-type endopeptidase activity; peptidase activity	mammary gland involution; positive regulation of cell population proliferation; proteolysis; receptor catabolic process; regulation of catalytic activity; regulation of macroautophagy; regulation of NMDA receptor activity; self proteolysis	calpain complex; cornified envelope; cytoplasm; cytosol; extracellular exosome; extracellular region; ficolin-1-rich granule lumen; lysosome; focal adhesion; membrane; mitochondrion; plasma membrane	sp|P07384|CAN1_HUMAN^sp|P07384|CAN1_HUMAN^Q:1-537,H:177-714^79.926%ID^E:0^.^.	CAN1	CAPN1	calcium ion binding; calcium-dependent phospholipid binding; calcium-dependent cysteine-type endopeptidase activity; peptidase activity	mammary gland involution; positive regulation of cell population proliferation; proteolysis; receptor catabolic process; regulation of catalytic activity; regulation of macroautophagy; regulation of NMDA receptor activity; self proteolysis	calpain complex; cornified envelope; cytoplasm; cytosol; extracellular exosome; extracellular region; ficolin-1-rich granule lumen; lysosome; focal adhesion; membrane; mitochondrion; plasma membrane
TRINITY_DN66569	TRINITY_DN66569_c0_g1	TRINITY_DN66569_c0_g1_i1	freeze	control	0.917332	51.5832	26.2502	-7.70522	1.83511	-4.19878	2.68353e-05	0.00643763	0.078	0	0.36	0.585	1.003	0	0	0.026	0	0	0.4052	0.0052	Down	sp|Q55GU0|Y9955_DICDI^sp|Q55GU0|Y9955_DICDI^Q:665-1423,H:668-912^27.799%ID^E:2.83e-24^.^.	Y9955	na	na	na	na	sp|P00540|MOS_HUMAN^sp|P00540|MOS_HUMAN^Q:142-435,H:20-340^29.394%ID^E:3.18e-26^.^.	MOS	MOS	ATP binding; MAP kinase kinase kinase activity; protein kinase activity; protein serine kinase activity; protein serine/threonine kinase activity	chromatin organization; establishment of meiotic spindle orientation; MAPK cascade; meiotic spindle organization; negative regulation of metaphase/anaphase transition of meiotic cell cycle; positive regulation of MAPK cascade; protein autophosphorylation; regulation of meiotic nuclear division; signal transduction	cytoplasm; cytosol
TRINITY_DN6659	TRINITY_DN6659_c0_g1	TRINITY_DN6659_c0_g1_i4	freeze	control	0	100.402	50.201	-9.27183	2.08025	-4.45708	8.30838e-06	0.00216782	1.048	0.361	0.351	4.952	0	0	0	0	0	0	1.3424	0	Down	na	na	na	na	na	na	na	na	na	na	na	na
TRINITY_DN66617	TRINITY_DN66617_c0_g1	TRINITY_DN66617_c0_g1_i3	freeze	control	0	35.7536	17.8768	-7.78637	1.03246	-7.5416	4.64229e-14	1.97421e-11	0.46	0.329	0.303	0.666	0.348	0	0	0	0	0	0.4212	0	Down	sp|Q499M5|ANR16_RAT^sp|Q499M5|ANR16_RAT^Q:1072-146,H:1-364^51.099%ID^E:1.92e-123^.^.	ANR16	Ankrd16	na	tRNA modification	cytoplasm; nucleus	sp|Q499M5|ANR16_RAT^sp|Q499M5|ANR16_RAT^Q:1-309,H:1-364^51.099%ID^E:1.69e-125^.^.	ANR16	Ankrd16	na	tRNA modification	cytoplasm; nucleus
TRINITY_DN6726	TRINITY_DN6726_c0_g1	TRINITY_DN6726_c0_g1_i5	freeze	control	72.5808	0	36.2904	22.7905	3.02751	7.5278	5.16014e-14	2.15826e-11	0	0	0	0	0	0	0	1.351	1.673	0	0	0.6048	Up	sp|Q6GQ95|MED22_XENLA^sp|Q6GQ95|MED22_XENLA^Q:101-697,H:1-201^75.124%ID^E:8.16e-102^.^.	MED22	med22	transcription coregulator activity	regulation of transcription by RNA polymerase II	mediator complex	sp|Q6GQ95|MED22_XENLA^sp|Q6GQ95|MED22_XENLA^Q:1-199,H:1-201^75.124%ID^E:5.06e-107^.^.	MED22	med22	transcription coregulator activity	regulation of transcription by RNA polymerase II	mediator complex
TRINITY_DN6774	TRINITY_DN6774_c0_g1	TRINITY_DN6774_c0_g1_i18	freeze	control	0	153.807	76.9033	-24.6491	3.02696	-8.14318	3.85032e-16	5.04322e-13	0.781	0	1.075	0	0	0	0	0	0	0	0.3712	0	Down	sp|Q32LP4|S4A10_BOVIN^sp|Q32LP4|S4A10_BOVIN^Q:87-3308,H:17-1104^71.031%ID^E:0^.^.	S4A10	SLC4A10	sodium,bicarbonate:chloride antiporter activity; sodium:bicarbonate symporter activity	bicarbonate transport; brain morphogenesis; locomotory exploration behavior; multicellular organism growth; post-embryonic development; proton transmembrane transport; pyramidal neuron development; regulation of intracellular pH; regulation of short-term neuronal synaptic plasticity; response to light stimulus; transmembrane transport; visual perception	apical dendrite; apical plasma membrane; axon terminus; basal dendrite; basolateral plasma membrane; CA3 pyramidal cell dendrite; dendrite; neuronal cell body; perikaryon; plasma membrane; postsynapse; somatodendritic compartment; synapse	sp|Q32LP4|S4A10_BOVIN^sp|Q32LP4|S4A10_BOVIN^Q:14-1087,H:17-1104^71.276%ID^E:0^.^.	S4A10	SLC4A10	sodium,bicarbonate:chloride antiporter activity; sodium:bicarbonate symporter activity	bicarbonate transport; brain morphogenesis; locomotory exploration behavior; multicellular organism growth; post-embryonic development; proton transmembrane transport; pyramidal neuron development; regulation of intracellular pH; regulation of short-term neuronal synaptic plasticity; response to light stimulus; transmembrane transport; visual perception	apical dendrite; apical plasma membrane; axon terminus; basal dendrite; basolateral plasma membrane; CA3 pyramidal cell dendrite; dendrite; neuronal cell body; perikaryon; plasma membrane; postsynapse; somatodendritic compartment; synapse
TRINITY_DN692	TRINITY_DN692_c0_g1	TRINITY_DN692_c0_g1_i19	freeze	control	98.096	0	49.048	23.222	3.02717	7.67121	1.70381e-14	8.45334e-12	0	0	0	0	0	0	3.122	0.906	0	0	0	0.8056	Up	sp|Q07957|USF1_XENBO^sp|Q07957|USF1_XENBO^Q:1372-293,H:1-306^68.975%ID^E:7.65e-149^.^.	USF1	usf1	DNA binding; protein dimerization activity	na	nucleus	sp|Q07957|USF1_XENBO^sp|Q07957|USF1_XENBO^Q:1-187,H:1-184^80.851%ID^E:1.57e-97^.^.	USF1	usf1	DNA binding; protein dimerization activity	na	nucleus
TRINITY_DN7	TRINITY_DN7_c1_g1	TRINITY_DN7_c1_g1_i4	freeze	control	0	711.481	355.74	-12.0943	2.86514	-4.22119	2.43017e-05	0.0058989	0	2.2	3.337	3.465	0	0	0	0	0	0	1.8004	0	Down	na	na	na	na	na	na	na	na	na	na	na	na
TRINITY_DN725	TRINITY_DN725_c0_g1	TRINITY_DN725_c0_g1_i6	freeze	control	10.6724	68.1679	39.4201	-2.6248	0.637924	-4.11459	3.87864e-05	0.00913727	0.865	1.193	5.55	6.262	3.33	0.391	0.808	0.219	0.701	0.629	3.44	0.5496	Down	na	na	na	na	na	na	na	na	na	na	na	na
TRINITY_DN7268	TRINITY_DN7268_c0_g1	TRINITY_DN7268_c0_g1_i8	freeze	control	75.4058	0	37.7029	22.8627	3.02746	7.55178	4.29339e-14	1.87452e-11	0	0	0	0	0	0.425	0	0	0.13	0	0	0.111	Up	sp|P20908|CO5A1_HUMAN^sp|P20908|CO5A1_HUMAN^Q:318-2255,H:1-645^67.125%ID^E:4.89e-140^.^.`sp|P20908|CO5A1_HUMAN^sp|P20908|CO5A1_HUMAN^Q:5052-5840,H:1578-1838^81.749%ID^E:6.32e-137^.^.`sp|P20908|CO5A1_HUMAN^sp|P20908|CO5A1_HUMAN^Q:2592-3002,H:758-894^91.241%ID^E:3.79e-35^.^.`sp|P20908|CO5A1_HUMAN^sp|P20908|CO5A1_HUMAN^Q:3420-3956,H:1034-1212^91.061%ID^E:7.08e-23^.^.`sp|P20908|CO5A1_HUMAN^sp|P20908|…	CO5A1	COL5A1	extracellular matrix structural constituent; heparin binding	blood vessel development; cell adhesion; cell migration; collagen biosynthetic process; collagen fibril organization; eye morphogenesis; heart morphogenesis; integrin biosynthetic process; negative regulation of endodermal cell differentiation; regulation of cellular component organization; skin development; supramolecular fiber organization; tendon development; wound healing, spreading of epider…	basement movement; collagen type V trimer; collagen type XI trimer; collagen-containing extracellular matrix; endoplasmic reticulum lumen; extracellular region; extracellular space	sp|Q60467|CO5A1_CRILO^sp|Q60467|CO5A1_CRILO^Q:3-1843,H:1-1840^80.464%ID^E:0^.^.	CO5A1	COL5A1	extracellular matrix structural constituent; heparin binding	na	collagen trimer; extracellular region
TRINITY_DN734	TRINITY_DN734_c0_g1	TRINITY_DN734_c0_g1_i14	freeze	control	0	52.8547	26.4274	-23.4309	3.02843	-7.73698	1.01805e-14	5.69855e-12	0.419	0	0	0	1.143	0	0	0	0	0	0.3124	0	Down	na	na	na	na	na	na	na	na	na	na	na	na
TRINITY_DN734	TRINITY_DN734_c0_g1	TRINITY_DN734_c0_g1_i18	freeze	control	47.5897	0	23.7948	22.2225	3.0282	7.33851	2.15978e-13	7.8147e-11	0	0	0	0	0	0	0	0	0.799	0.617	0	0.2832	Up	na	na	na	na	na	na	na	na	na	na	na	na
TRINITY_DN734	TRINITY_DN734_c0_g1	TRINITY_DN734_c0_g1_i2	freeze	control	0	244.007	122.004	-25.5186	3.02668	-8.43121	3.42096e-17	9.33508e-14	0	0	0	2.565	0.718	0	0	0	0	0	0.6566	0	Down	sp|P38484|INGR2_HUMAN^sp|P38484|INGR2_HUMAN^Q:4068-3256,H:30-325^26.846%ID^E:6.33e-23^.^.	INGR2	IFNGR2	cytokine receptor activity; type II interferon receptor activity	cell surface receptor signaling pathway; cellular response to virus; defense response to virus; cytokine-mediated signaling pathway; microglial cell activation; positive regulation of NMDA glutamate receptor activity; response to virus; type II interferon-mediated signaling pathway; type III interferon-mediated signaling pathway	cytoplasmic vesicle membrane; endoplasmic reticulum; endoplasmic reticulum membrane; Golgi membrane; plasma membrane	sp|P38484|INGR2_HUMAN^sp|P38484|INGR2_HUMAN^Q:111-381,H:30-325^26.846%ID^E:2.9e-24^.^.	INGR2	IFNGR2	cytokine receptor activity; type II interferon receptor activity	cell surface receptor signaling pathway; cellular response to virus; defense response to virus; cytokine-mediated signaling pathway; microglial cell activation; positive regulation of NMDA glutamate receptor activity; response to virus; type II interferon-mediated signaling pathway; type III interferon-mediated signaling pathway	cytoplasmic vesicle membrane; endoplasmic reticulum; endoplasmic reticulum membrane; Golgi membrane; plasma membrane
TRINITY_DN7352	TRINITY_DN7352_c0_g1	TRINITY_DN7352_c0_g1_i4	freeze	control	51.8998	0	25.9499	7.99777	1.92143	4.16241	3.149e-05	0.00744516	0	0	0	0	0	0.223	0	0.975	0.483	0.283	0	0.3928	Up	sp|Q9R1N9|CODA1_MOUSE^sp|Q9R1N9|CODA1_MOUSE^Q:1013-423,H:326-562^54.43%ID^E:1.02e-24^.^.`sp|Q9R1N9|CODA1_MOUSE^sp|Q9R1N9|CODA1_MOUSE^Q:1487-1311,H:187-245^55.932%ID^E:2.7e-10^.^.	CODA1	Col13a1	extracellular matrix structural constituent conferring tensile strength; heparin binding	cell differentiation; cell-cell adhesion; cell-matrix adhesion; endochondral ossification; extracellular matrix organization; morphogenesis of a branching structure; skeletal system development	cell-cell junction; collagen trimer; collagen-containing extracellular matrix; extracellular space; postsynaptic membrane	sp|Q9R1N9|CODA1_MOUSE^sp|Q9R1N9|CODA1_MOUSE^Q:12-521,H:175-717^56.076%ID^E:6.07e-82^.^.`sp|Q9R1N9|CODA1_MOUSE^sp|Q9R1N9|CODA1_MOUSE^Q:1-440,H:328-746^37.029%ID^E:8.57e-10^.^.	CODA1	Col13a1	extracellular matrix structural constituent conferring tensile strength; heparin binding	cell differentiation; cell-cell adhesion; cell-matrix adhesion; endochondral ossification; extracellular matrix organization; morphogenesis of a branching structure; skeletal system development	cell-cell junction; collagen trimer; collagen-containing extracellular matrix; extracellular space; postsynaptic membrane
TRINITY_DN7353	TRINITY_DN7353_c0_g1	TRINITY_DN7353_c0_g1_i2	freeze	control	89.5057	0	44.7528	23.0942	3.02726	7.62874	2.37062e-14	1.12503e-11	0	0	0	0	0	0	0	1.937	0.196	0	0	0.4266	Up	na	na	na	na	na	na	na	na	na	na	na	na
TRINITY_DN74	TRINITY_DN74_c0_g1	TRINITY_DN74_c0_g1_i5	freeze	control	803.255	0	401.628	26.1624	2.76243	9.47077	2.77793e-21	3.03216e-17	0	0	0	0	0	3.79	0	0	5.731	9.04	0	3.7122	Up	na	na	na	na	na	na	na	na	na	na	na	na
TRINITY_DN74311	TRINITY_DN74311_c0_g1	TRINITY_DN74311_c0_g1_i1	freeze	control	2.36428	39.5508	20.9575	-4.27455	0.784514	-5.44866	5.07518e-08	1.57525e-05	19.015	5.018	13.461	25.813	11.331	0.814	0.311	1.272	1.745	0	14.9276	0.8284	Down	na	na	na	na	na	na	na	na	na	na	na	na
TRINITY_DN745	TRINITY_DN745_c0_g1	TRINITY_DN745_c0_g1_i17	freeze	control	46.1256	0	23.0628	22.1796	3.02826	7.32419	2.40349e-13	8.55471e-11	0	0	0	0	0	0.97	0	0	0.163	0	0	0.2266	Up	na	na	na	na	na	na	na	na	na	na	na	na
TRINITY_DN7561	TRINITY_DN7561_c0_g1	TRINITY_DN7561_c0_g1_i6	freeze	control	0	68.3691	34.1845	-23.7848	3.02792	-7.85514	3.99314e-15	2.69603e-12	0	0	0.269	2.702	0	0	0	0	0	0	0.5942	0	Down	na	na	na	na	na	na	na	na	na	na	na	na
TRINITY_DN757	TRINITY_DN757_c0_g1	TRINITY_DN757_c0_g1_i3	freeze	control	0	375.979	187.989	-11.1748	2.66445	-4.19402	2.7405e-05	0.0065503	1.308	0	1.852	1.85	0	0	0	0	0	0	1.002	0	Down	sp|Q5T0Z8|CF132_HUMAN^sp|Q5T0Z8|CF132_HUMAN^Q:4363-3992,H:8-136^50%ID^E:9.04e-22^.^.	CF132	C6orf132	na	na	na	sp|Q5T0Z8|CF132_HUMAN^sp|Q5T0Z8|CF132_HUMAN^Q:3-126,H:8-136^50.758%ID^E:1.3e-22^.^.	CF132	C6orf132	na	na	na
TRINITY_DN75707	TRINITY_DN75707_c0_g1	TRINITY_DN75707_c0_g1_i14	freeze	control	28.653	0	14.3265	7.16795	1.48862	4.81515	1.47087e-06	0.00040991	0	0	0	0	0	0.052	0.069	0.093	0.784	0.2	0	0.2396	Up	na	na	na	na	na	na	na	na	na	na	na	na
TRINITY_DN7645	TRINITY_DN7645_c1_g1	TRINITY_DN7645_c1_g1_i2	freeze	control	0.0814662	26.4944	13.2879	-6.81146	1.43347	-4.75172	2.01696e-06	0.000557352	24.558	8.09	0.728	33.823	34.164	0	0	0	0.318	0	20.2726	0.0636	Down	na	na	na	na	na	na	na	na	na	na	na	na
TRINITY_DN7848	TRINITY_DN7848_c0_g1	TRINITY_DN7848_c0_g1_i4	freeze	control	400.862	0	200.431	25.1925	3.02643	8.32418	8.49152e-17	1.73787e-13	0	0	0	0	0	0	0	0	3.89	5.945	0	1.967	Up	sp|Q4U4N4|MX2_ICTPU^sp|Q4U4N4|MX2_ICTPU^Q:355-1269,H:3-301^64.918%ID^E:3.44e-155^.^.`sp|Q4U4N4|MX2_ICTPU^sp|Q4U4N4|MX2_ICTPU^Q:1391-2326,H:301-625^34.154%ID^E:3.44e-155^.^.	MX2	Mx2	GTP binding; GTPase activity; identical protein binding; microtubule binding	defense response to virus; innate immune response; negative regulation of viral genome replication; response to bacterium; response to type I interferon; response to virus	cytoplasm; cytosol; membrane; microtubule; nuclear membrane; nuclear pore; nucleus; perinuclear region of cytoplasm	sp|Q9WVP9|MX2_MOUSE^sp|Q9WVP9|MX2_MOUSE^Q:1-140,H:194-333^70.714%ID^E:4.17e-61^.^.	MX2	Mx2	GTP binding; GTPase activity; identical protein binding; microtubule binding	defense response to virus; innate immune response; negative regulation of viral genome replication; response to bacterium; response to type I interferon; response to virus	cytoplasm; cytosol; membrane; microtubule; nuclear membrane; nuclear pore; nucleus; perinuclear region of cytoplasm
TRINITY_DN7907	TRINITY_DN7907_c0_g1	TRINITY_DN7907_c0_g1_i2	freeze	control	0	119.609	59.8045	-9.51572	1.99015	-4.7814	1.74074e-06	0.000483064	1.664	3.177	0.711	0	0.531	0	0	0	0	0	1.2166	0	Down	sp|Q9Z210|PX11B_MOUSE^sp|Q9Z210|PX11B_MOUSE^Q:1051-428,H:19-238^63.182%ID^E:4.51e-90^.^.	PX11B	Pex11b	identical protein binding; protein homodimerization activity	peroxisome fission; peroxisome organization; regulation of peroxisome size; signal transduction	intracellular membrane-bounded organelle; mitochondrion; nucleoplasm; peroxisomal membrane; peroxisome; protein-containing complex	sp|Q9Z210|PX11B_MOUSE^sp|Q9Z210|PX11B_MOUSE^Q:23-251,H:19-259^64.315%ID^E:5.15e-104^.^.	PX11B	Pex11b	identical protein binding; protein homodimerization activity	peroxisome fission; peroxisome organization; regulation of peroxisome size; signal transduction	intracellular membrane-bounded organelle; mitochondrion; nucleoplasm; peroxisomal membrane; peroxisome; protein-containing complex
TRINITY_DN7960	TRINITY_DN7960_c0_g1	TRINITY_DN7960_c0_g1_i21	freeze	control	0	35.5165	17.7582	-7.79061	1.56117	-4.99023	6.03069e-07	0.000173226	0.104	0	0.104	0.213	0.32	0	0	0	0	0	0.1482	0	Down	sp|Q4R5D4|ASND1_MACFA^sp|Q4R5D4|ASND1_MACFA^Q:2708-879,H:1-628^55.205%ID^E:0^.^.	ASND1	ASNSD1	asparagine synthase (glutamine-hydrolyzing) activity	asparagine biosynthetic process; glutamine metabolic process	na	sp|Q4R5D4|ASND1_MACFA^sp|Q4R5D4|ASND1_MACFA^Q:1-610,H:1-628^55.205%ID^E:0^.^.	ASND1	ASNSD1	asparagine synthase (glutamine-hydrolyzing) activity	asparagine biosynthetic process; glutamine metabolic process	na
TRINITY_DN799	TRINITY_DN799_c0_g1	TRINITY_DN799_c0_g1_i7	freeze	control	152.211	0	76.1057	9.56298	1.96829	4.85853	1.1826e-06	0.000330982	0	0	0	0	0	2.211	1.476	0.297	0.674	0	0	0.9316	Up	na	na	na	na	na	na	.	na	na	na	na	na
TRINITY_DN7996	TRINITY_DN7996_c1_g1	TRINITY_DN7996_c1_g1_i16	freeze	control	0	69.5058	34.7529	-23.8038	3.0279	-7.8615	3.79554e-15	2.61657e-12	0	0.324	0.658	0	0	0	0	0	0	0	0.1964	0	Down	sp|Q6GUF4|FBP1L_XENTR^sp|Q6GUF4|FBP1L_XENTR^Q:4036-2408,H:4-546^89.503%ID^E:0^.^.	FBP1L	fnbp1l	lipid binding	autophagy; endocytosis; signal transduction	cell cortex; cytoplasmic vesicle; cytoskeleton; plasma membrane	sp|Q6GUF4|FBP1L_XENTR^sp|Q6GUF4|FBP1L_XENTR^Q:1-543,H:4-546^89.503%ID^E:0^.^.	FBP1L	fnbp1l	lipid binding	autophagy; endocytosis; signal transduction	cell cortex; cytoplasmic vesicle; cytoskeleton; plasma membrane
TRINITY_DN7996	TRINITY_DN7996_c1_g1	TRINITY_DN7996_c1_g1_i9	freeze	control	74.4763	0	37.2381	22.8435	3.02747	7.54539	4.50924e-14	1.93817e-11	0	0	0	0	0	0.436	0	0	0.757	0	0	0.2386	Up	sp|Q6GUF4|FBP1L_XENTR^sp|Q6GUF4|FBP1L_XENTR^Q:4046-2418,H:4-546^89.503%ID^E:0^.^.	FBP1L	fnbp1l	lipid binding	autophagy; endocytosis; signal transduction	cell cortex; cytoplasmic vesicle; cytoskeleton; plasma membrane	sp|Q6GUF4|FBP1L_XENTR^sp|Q6GUF4|FBP1L_XENTR^Q:1-543,H:4-546^89.503%ID^E:0^.^.	FBP1L	fnbp1l	lipid binding	autophagy; endocytosis; signal transduction	cell cortex; cytoplasmic vesicle; cytoskeleton; plasma membrane
TRINITY_DN7998	TRINITY_DN7998_c0_g1	TRINITY_DN7998_c0_g1_i1	freeze	control	0	123.491	61.7453	-24.5837	3.02715	-8.12108	4.62046e-16	5.93331e-13	2.5	0	0	0	2.503	0	0	0	0	0	1.0006	0	Down	sp|Q9TU03|GDIR2_BOVIN^sp|Q9TU03|GDIR2_BOVIN^Q:1546-974,H:1-191^84.293%ID^E:1.72e-107^.^.	GDIR2	ARHGDIB	GTPase activator activity; Rho GDP-dissociation inhibitor activity; small GTPase binding	regulation of Rho protein signal transduction; Rho protein signal transduction	cytosol; membrane	sp|Q9TU03|GDIR2_BOVIN^sp|Q9TU03|GDIR2_BOVIN^Q:1-191,H:1-191^84.293%ID^E:4.28e-118^.^.	GDIR2	ARHGDIB	GTPase activator activity; Rho GDP-dissociation inhibitor activity; small GTPase binding	regulation of Rho protein signal transduction; Rho protein signal transduction	cytosol; membrane
TRINITY_DN804	TRINITY_DN804_c0_g1	TRINITY_DN804_c0_g1_i2	freeze	control	0	1029.42	514.712	-26.5208	2.94692	-8.99947	2.26802e-19	1.48535e-15	0	6.482	1.849	11.88	0	0	0	0	0	0	4.0422	0	Down	sp|Q6P7S1|ASAH1_RAT^sp|Q6P7S1|ASAH1_RAT^Q:2823-1702,H:21-394^61.23%ID^E:2.18e-176^.^.	ASAH1	Asah1	ceramidase activity; fatty acid amide hydrolase activity; hydrolase activity, acting on carbon-nitrogen (but not peptide) bonds, in linear amides; N-acylsphingosine amidohydrolase activity	cellular response to tumor necrosis factor; ceramide biosynthetic process; ceramide catabolic process; fatty acid metabolic process; keratinocyte differentiation; lung development; regulation of programmed necrotic cell death; regulation of steroid biosynthetic process; response to organic substance; sphingosine biosynthetic process	extracellular space; lysosome; nucleus	sp|Q6P7S1|ASAH1_RAT^sp|Q6P7S1|ASAH1_RAT^Q:5-393,H:7-394^59.897%ID^E:0^.^.	ASAH1	Asah1	ceramidase activity; fatty acid amide hydrolase activity; hydrolase activity, acting on carbon-nitrogen (but not peptide) bonds, in linear amides; N-acylsphingosine amidohydrolase activity	cellular response to tumor necrosis factor; ceramide biosynthetic process; ceramide catabolic process; fatty acid metabolic process; keratinocyte differentiation; lung development; regulation of programmed necrotic cell death; regulation of steroid biosynthetic process; response to organic substance; sphingosine biosynthetic process	extracellular space; lysosome; nucleus
TRINITY_DN80513	TRINITY_DN80513_c0_g1	TRINITY_DN80513_c0_g1_i1	freeze	control	30.3037	0	15.1518	7.24806	1.63909	4.422	9.77919e-06	0.00252145	0	0	0	0	0	0.215	0.204	0	0.049	0.064	0	0.1064	Up	sp|Q6DJR2|WWC2_XENTR^sp|Q6DJR2|WWC2_XENTR^Q:1444-3075,H:628-1171^71.846%ID^E:0^.^.`sp|Q6DJR2|WWC2_XENTR^sp|Q6DJR2|WWC2_XENTR^Q:162-1442,H:1-427^92.974%ID^E:0^.^.	WWC2	wwc2	na	na	cellular anatomical entity	sp|Q6DJR2|WWC2_XENTR^sp|Q6DJR2|WWC2_XENTR^Q:54-480,H:1-427^92.974%ID^E:0^.^.	WWC2	wwc2	na	na	cellular anatomical entity
TRINITY_DN82	TRINITY_DN82_c0_g1	TRINITY_DN82_c0_g1_i3	freeze	control	57.7657	0	28.8829	22.4898	3.02785	7.42767	1.10531e-13	4.30881e-11	0	0	0	0	0	0	0	0	1.256	3.342	0	0.9196	Up	sp|Q9H8H3|TMT1A_HUMAN^sp|Q9H8H3|TMT1A_HUMAN^Q:982-560,H:26-166^60.284%ID^E:7.94e-69^.^.`sp|Q9H8H3|TMT1A_HUMAN^sp|Q9H8H3|TMT1A_HUMAN^Q:464-219,H:164-244^56.098%ID^E:7.94e-69^.^.	TMT1A	TMT1A	methyltransferase activity; mRNA (N6-adenosine)-methyltransferase activity	DNA methylation; mRNA methylation; odontogenesis; osteoblast differentiation	endoplasmic reticulum; extracellular region; lipid droplet; membrane; tertiary granule lumen	sp|Q9H8H3|TMT1A_HUMAN^sp|Q9H8H3|TMT1A_HUMAN^Q:1-141,H:26-166^60.284%ID^E:7.75e-58^.^.	TMT1A	TMT1A	methyltransferase activity; mRNA (N6-adenosine)-methyltransferase activity	DNA methylation; mRNA methylation; odontogenesis; osteoblast differentiation	endoplasmic reticulum; extracellular region; lipid droplet; membrane; tertiary granule lumen
TRINITY_DN8430	TRINITY_DN8430_c0_g1	TRINITY_DN8430_c0_g1_i6	freeze	control	208.637	0	104.319	24.2254	3.02665	8.00404	1.20398e-15	1.12643e-12	0	0	0	0	0	0	0	1.072	0	0.496	0	0.3136	Up	sp|Q6PGE4|ZF316_MOUSE^sp|Q6PGE4|ZF316_MOUSE^Q:4536-4342,H:154-217^60%ID^E:5.09e-14^.^.	ZF316	Znf316	DNA-binding transcription factor activity, RNA polymerase II-specific; metal ion binding; sequence-specific DNA binding	regulation of transcription by RNA polymerase II	nucleus	sp|Q6PGE4|ZF316_MOUSE^sp|Q6PGE4|ZF316_MOUSE^Q:557-621,H:154-217^60%ID^E:7.71e-15^.^.	ZF316	Znf316	DNA-binding transcription factor activity, RNA polymerase II-specific; metal ion binding; sequence-specific DNA binding	regulation of transcription by RNA polymerase II	nucleus
TRINITY_DN882	TRINITY_DN882_c0_g1	TRINITY_DN882_c0_g1_i5	freeze	control	302.945	0	151.472	24.8014	3.0265	8.19475	2.51115e-16	3.8246e-13	0	0	0	0	0	0	0	0.477	2.788	0	0	0.653	Up	sp|Q14766|LTBP1_HUMAN^sp|Q14766|LTBP1_HUMAN^Q:188-4561,H:190-1721^62.792%ID^E:0^.^.	LTBP1	LTBP1	calcium ion binding; microfibril binding; transforming growth factor beta binding; transforming growth factor beta receptor activity	regulation of transforming growth factor beta activation; sequestering of TGFbeta in extracellular matrix	collagen-containing extracellular matrix; endoplasmic reticulum lumen; extracellular matrix; extracellular region; microfibril; protein-containing complex	sp|Q14766|LTBP1_HUMAN^sp|Q14766|LTBP1_HUMAN^Q:33-1490,H:190-1721^63.076%ID^E:0^.^.	LTBP1	LTBP1	calcium ion binding; microfibril binding; transforming growth factor beta binding; transforming growth factor beta receptor activity	regulation of transforming growth factor beta activation; sequestering of TGFbeta in extracellular matrix	collagen-containing extracellular matrix; endoplasmic reticulum lumen; extracellular matrix; extracellular region; microfibril; protein-containing complex
TRINITY_DN8851	TRINITY_DN8851_c0_g1	TRINITY_DN8851_c0_g1_i6	freeze	control	0	95.5083	47.7542	-9.19699	1.88914	-4.86836	1.12529e-06	0.000316292	1.07	0.434	0	0.182	0.647	0	0	0	0	0	0.4666	0	Down	sp|Q80VP1|EPN1_MOUSE^sp|Q80VP1|EPN1_MOUSE^Q:1870-404,H:1-535^61.702%ID^E:0^.^.	EPN1	Epn1	clathrin adaptor activity; clathrin binding; molecular adaptor activity; molecular sequestering activity; phospholipid binding; transmembrane transporter binding	embryonic organ development; endocytosis; female pregnancy; in utero embryonic development; membrane fission; negative regulation of sprouting angiogenesis; Notch signaling pathway; positive regulation of clathrin coat assembly	clathrin vesicle coat; clathrin-coated pit; cytosol; endosome; nucleus; plasma membrane; postsynapse; postsynaptic membrane; presynapse; presynaptic membrane; Schaffer collateral - CA1 synapse	sp|Q80VP1|EPN1_MOUSE^sp|Q80VP1|EPN1_MOUSE^Q:1-489,H:1-535^61.879%ID^E:0^.^.	EPN1	Epn1	clathrin adaptor activity; clathrin binding; molecular adaptor activity; molecular sequestering activity; phospholipid binding; transmembrane transporter binding	embryonic organ development; endocytosis; female pregnancy; in utero embryonic development; membrane fission; negative regulation of sprouting angiogenesis; Notch signaling pathway; positive regulation of clathrin coat assembly	clathrin vesicle coat; clathrin-coated pit; cytosol; endosome; nucleus; plasma membrane; postsynapse; postsynaptic membrane; presynapse; presynaptic membrane; Schaffer collateral - CA1 synapse
TRINITY_DN89457	TRINITY_DN89457_c0_g1	TRINITY_DN89457_c0_g1_i1	freeze	control	0	31.8659	15.9329	-7.60678	1.09487	-6.94768	3.71348e-12	1.24081e-09	2.336	1.103	1.368	0.766	0.856	0	0	0	0	0	1.2858	0	Down	na	na	na	na	na	na	na	na	na	na	na	na
TRINITY_DN9034	TRINITY_DN9034_c0_g1	TRINITY_DN9034_c0_g1_i1	freeze	control	47.473	0	23.7365	22.2166	3.0282	7.33655	2.1917e-13	7.88663e-11	0	0	0	0	0	0	0.641	0	4.174	0	0	0.963	Up	na	na	na	na	na	na	na	na	na	na	na	na
TRINITY_DN910	TRINITY_DN910_c0_g1	TRINITY_DN910_c0_g1_i6	freeze	control	0	161.483	80.7413	-24.9516	3.02692	-8.24323	1.67626e-16	2.81488e-13	0.748	0	0	0.906	0	0	0	0	0	0	0.3308	0	Down	sp|Q9UL63|MKLN1_HUMAN^sp|Q9UL63|MKLN1_HUMAN^Q:6008-3837,H:12-735^92.403%ID^E:0^.^.	MKLN1	MKLN1	identical protein binding; protein homodimerization activity	actin cytoskeleton reorganization; cell-matrix adhesion; regulation of cell shape; regulation of receptor internalization; signal transduction	cell cortex; cytoplasm; cytosol; nucleoplasm; postsynapse; ruffle; ubiquitin ligase complex	sp|Q28F89|UBE2S_XENTR^sp|Q28F89|UBE2S_XENTR^Q:1-210,H:1-211^96.682%ID^E:8.21e-150^.^.	UBE2S	ube2s	ATP binding; ubiquitin conjugating enzyme activity	anaphase-promoting complex-dependent catabolic process; cell division; exit from mitosis; free ubiquitin chain polymerization; positive regulation of ubiquitin protein ligase activity; protein K11-linked ubiquitination	anaphase-promoting complex
TRINITY_DN9277	TRINITY_DN9277_c0_g1	TRINITY_DN9277_c0_g1_i7	freeze	control	55.4397	0	27.7199	22.4313	3.02791	7.40817	1.28058e-13	4.93332e-11	0	0	0	0	0	1.251	0	0	0.376	0	0	0.3254	Up	sp|P61214|ARL4A_RAT^sp|P61214|ARL4A_RAT^Q:135-695,H:1-187^86.631%ID^E:1.55e-114^.^.	ARL4A	Arl4a	GTP binding; GTPase activity	brown fat cell differentiation; intracellular protein transport; vesicle-mediated transport	cytosol; nuclear membrane; nucleolus; nucleoplasm; nucleus; plasma membrane	sp|P61214|ARL4A_RAT^sp|P61214|ARL4A_RAT^Q:1-200,H:1-200^87.5%ID^E:3.61e-133^.^.	ARL4A	Arl4a	GTP binding; GTPase activity	brown fat cell differentiation; intracellular protein transport; vesicle-mediated transport	cytosol; nuclear membrane; nucleolus; nucleoplasm; nucleus; plasma membrane
TRINITY_DN93321	TRINITY_DN93321_c0_g1	TRINITY_DN93321_c0_g1_i1	freeze	control	0	22.2068	11.1034	-7.07179	1.65185	-4.28114	1.85935e-05	0.00464774	1.904	1.094	0.102	0.531	0.044	0	0	0	0	0	0.735	0	Down	na	na	na	na	na	na	na	na	na	na	na	na
TRINITY_DN9367	TRINITY_DN9367_c0_g1	TRINITY_DN9367_c0_g1_i11	freeze	control	0	84.476	42.238	-24.0636	3.0276	-7.9481	1.89387e-15	1.57869e-12	0	0.297	0.512	0	0	0	0	0	0	0	0.1618	0	Down	sp|Q6ZNL6|FGD5_HUMAN^sp|Q6ZNL6|FGD5_HUMAN^Q:2061-5018,H:460-1462^58.766%ID^E:0^.^.`sp|Q6ZNL6|FGD5_HUMAN^sp|Q6ZNL6|FGD5_HUMAN^Q:252-485,H:1-80^48.75%ID^E:9.12e-08^.^.	FGD5	FGD5	guanyl-nucleotide exchange factor activity; metal ion binding; small GTPase binding	actin cytoskeleton organization; cytoskeleton organization; filopodium assembly; regulation of cell shape; regulation of GTPase activity; regulation of small GTPase mediated signal transduction	cytoplasm; cytoskeleton; cytosol; early endosome; endoplasmic reticulum; Golgi apparatus; lamellipodium; plasma membrane; ruffle; ruffle membrane	sp|Q6ZNL6|FGD5_HUMAN^sp|Q6ZNL6|FGD5_HUMAN^Q:658-1643,H:460-1462^60.078%ID^E:0^.^.`sp|Q6ZNL6|FGD5_HUMAN^sp|Q6ZNL6|FGD5_HUMAN^Q:55-132,H:1-80^48.75%ID^E:6.7e-08^.^.	FGD5	FGD5	guanyl-nucleotide exchange factor activity; metal ion binding; small GTPase binding	actin cytoskeleton organization; cytoskeleton organization; filopodium assembly; regulation of cell shape; regulation of GTPase activity; regulation of small GTPase mediated signal transduction	cytoplasm; cytoskeleton; cytosol; early endosome; endoplasmic reticulum; Golgi apparatus; lamellipodium; plasma membrane; ruffle; ruffle membrane
TRINITY_DN9391	TRINITY_DN9391_c0_g1	TRINITY_DN9391_c0_g1_i3	freeze	control	0	64.1759	32.088	-8.62608	1.87269	-4.60626	4.09975e-06	0.00110492	0.537	0.212	0.786	0.721	0	0	0	0	0	0	0.4512	0	Down	sp|P82197|PDXK_SHEEP^sp|P82197|PDXK_SHEEP^Q:707-979,H:227-312^51.648%ID^E:9.47e-19^.^.	PDXK	PDXK	ATP binding; metal ion binding; pyridoxal kinase activity;	phosphorylation; pyridoxal 5'-phosphate salvage	cytosol	na	na	na	na	na	na
TRINITY_DN9391	TRINITY_DN9391_c0_g1	TRINITY_DN9391_c0_g1_i4	freeze	control	0	63.718	31.859	-23.6885	3.02805	-7.82304	5.15623e-15	3.31065e-12	1.639	0	0	0.67	0	0	0	0	0	0	0.4618	0	Down	sp|Q0II59|PDXK_BOVIN^sp|Q0II59|PDXK_BOVIN^Q:142-993,H:29-312^76.761%ID^E:1.24e-159^.^.	PDXK	PDXK	ATP binding; lithium ion binding; magnesium ion binding; potassium ion binding; protein homodimerization activity; pyridoxal kinase activity; pyridoxal phosphate binding; sodium ion binding; zinc ion binding	phosphorylation; pyridoxal 5'-phosphate salvage	cytosol	sp|Q0II59|PDXK_BOVIN^sp|Q0II59|PDXK_BOVIN^Q:48-331,H:29-312^76.761%ID^E:1.37e-164^.^.	PDXK	PDXK	ATP binding; lithium ion binding; magnesium ion binding; potassium ion binding; protein homodimerization activity; pyridoxal kinase activity; pyridoxal phosphate binding; sodium ion binding; zinc ion binding	phosphorylation; pyridoxal 5'-phosphate salvage	cytosol; nucleoplasm
TRINITY_DN951	TRINITY_DN951_c0_g1	TRINITY_DN951_c0_g1_i10	freeze	control	0	76.8655	38.4327	-23.9438	3.02773	-7.90818	2.61176e-15	1.94371e-12	0	0	0	0.749	1.448	0	0	0	0	0	0.4394	0	Down	na	na	na	na	na	na	na	na	na	na	na	na
TRINITY_DN954	TRINITY_DN954_c0_g1	TRINITY_DN954_c0_g1_i12	freeze	control	339.516	0	169.758	24.8877	3.02647	8.22335	1.97888e-16	3.17518e-13	0	0	0	0	0	0	0	0	6.628	1.122	0	1.55	Up	sp|Q07973|CP24A_HUMAN^sp|Q07973|CP24A_HUMAN^Q:1601-912,H:89-313^67.826%ID^E:1.55e-100^.^.`sp|Q07973|CP24A_HUMAN^sp|Q07973|CP24A_HUMAN^Q:221-3,H:277-349^49.315%ID^E:1.24e-14^.^.	CP24A	CYP24A1	1-alpha,25-dihydroxyvitamin D3 23-hydroxylase activity; 1-alpha,25-dihydroxyvitamin D3 24-hydroxylase activity; 25-hydroxycholecalciferol-23-hydroxylase activity; 25-hydroxycholecalciferol-24-hydroxylase activity; heme binding; iron ion binding; vitamin D 25-hydroxylase activity	osteoblast differentiation; response to vitamin D; vitamin D catabolic process; vitamin D metabolic process; vitamin D receptor signaling pathway; vitamin metabolic process	mitochondrial inner membrane	sp|Q07973|CP24A_HUMAN^sp|Q07973|CP24A_HUMAN^Q:7-214,H:89-296^71.635%ID^E:2.26e-108^.^.	CP24A	CYP24A1	1-alpha,25-dihydroxyvitamin D3 23-hydroxylase activity; 1-alpha,25-dihydroxyvitamin D3 24-hydroxylase activity; 25-hydroxycholecalciferol-23-hydroxylase activity; 25-hydroxycholecalciferol-24-hydroxylase activity; heme binding; iron ion binding; vitamin D 25-hydroxylase activity	osteoblast differentiation; response to vitamin D; vitamin D catabolic process; vitamin D metabolic process; vitamin D receptor signaling pathway; vitamin metabolic process	mitochondrial inner membrane
TRINITY_DN9570	TRINITY_DN9570_c0_g1	TRINITY_DN9570_c0_g1_i5	freeze	control	48.4828	0	24.2414	22.2492	3.02816	7.34743	2.0205e-13	7.39244e-11	0	0	0	0	0	0	0	0	0.496	0.872	0	0.2736	Up	sp|Q91636|KIF2C_XENLA^sp|Q91636|KIF2C_XENLA^Q:2263-140,H:22-727^74.965%ID^E:0^.^.	KIF2C	kif2c	ATP binding; microtubule binding; microtubule motor activity;	attachment of mitotic spindle microtubules to kinetochore; cell division; metaphase plate congression; microtubule-based movement	cytoplasm; kinetochore; microtubule plus-end; nucleus	sp|Q91636|KIF2C_XENLA^sp|Q91636|KIF2C_XENLA^Q:1-650,H:80-727^75.651%ID^E:0^.^.	KIF2C	kif2c	ATP binding; microtubule binding; microtubule motor activity;	attachment of mitotic spindle microtubules to kinetochore; cell division; metaphase plate congression; microtubule-based movement	cytoplasm; kinetochore; microtubule plus-end; nucleus
TRINITY_DN9670	TRINITY_DN9670_c0_g1	TRINITY_DN9670_c0_g1_i6	freeze	control	0	137.995	68.9975	-24.7405	3.02705	-8.17314	3.00471e-16	4.36711e-13	0	0	0	1.351	1.168	0	0	0	0	0	0.5038	0	Down	sp|Q99418|CYH2_HUMAN^sp|Q99418|CYH2_HUMAN^Q:1646-2017,H:270-393^96.774%ID^E:3.07e-74^.^.	CYH2	CYTH2	guanyl-nucleotide exchange factor activity; inositol 1,4,5 trisphosphate binding; lipid binding;	actin cytoskeleton organization; endocytosis; regulation of ARF protein signal transduction	adherens junction; bicellular tight junction; cytoplasm; cytosol; Golgi membrane; growth cone; membrane; plasma membrane	na	na	na	na	na	na
TRINITY_DN9718	TRINITY_DN9718_c0_g1	TRINITY_DN9718_c0_g1_i2	freeze	control	131.279	0	65.6394	23.6343	3.02692	7.80804	5.80847e-15	3.55516e-12	0	0	0	0	0	1.234	0	0	1.124	0	0	0.4716	Up	sp|O43933|PEX1_HUMAN^sp|O43933|PEX1_HUMAN^Q:1588-3336,H:548-1130^65.695%ID^E:0^.^.`sp|O43933|PEX1_HUMAN^sp|O43933|PEX1_HUMAN^Q:50-1519,H:17-530^39.231%ID^E:0^.^.`sp|O43933|PEX1_HUMAN^sp|O43933|PEX1_HUMAN^Q:3412-3582,H:1224-1283^53.333%ID^E:2.04e-09^.^.	PEX1	PEX1	ATP binding; ATP hydrolysis activity; protein transporter activity; protein-containing complex binding; ubiquitin-dependent protein binding;	microtubule-based peroxisome localization; peroxisome organization; protein import into peroxisome matrix; protein import into peroxisome matrix, receptor recycling; protein targeting to peroxisome; protein unfolding	cytoplasm; cytosol; extracellular exosome; peroxisomal membrane; peroxisome	sp|O43933|PEX1_HUMAN^sp|O43933|PEX1_HUMAN^Q:1-591,H:553-1143^65.99%ID^E:0^.^.`sp|O43933|PEX1_HUMAN^sp|O43933|PEX1_HUMAN^Q:604-660,H:1224-1283^53.333%ID^E:7.34e-10^.^.	PEX1	PEX1	ATP binding; ATP hydrolysis activity; protein transporter activity; protein-containing complex binding; ubiquitin-dependent protein binding	microtubule-based peroxisome localization; peroxisome organization; protein import into peroxisome matrix; protein import into peroxisome matrix, receptor recycling; protein targeting to peroxisome; protein unfolding	cytoplasm; cytosol; extracellular exosome; peroxisomal membrane; peroxisome
TRINITY_DN9718	TRINITY_DN9718_c0_g1	TRINITY_DN9718_c0_g1_i6	freeze	control	0	102.812	51.4061	-24.3379	3.02734	-8.03937	9.02988e-16	9.19808e-13	0	0	1.29	0.403	0	0	0	0	0	0	0.3386	0	Down	sp|O43933|PEX1_HUMAN^sp|O43933|PEX1_HUMAN^Q:50-3748,H:17-1283^51.176%ID^E:0^.^.	PEX1	PEX1	ATP binding; ATP hydrolysis activity; protein transporter activity; protein-containing complex binding; ubiquitin-dependent protein binding;	microtubule-based peroxisome localization; peroxisome organization; protein import into peroxisome matrix; protein import into peroxisome matrix, receptor recycling; protein targeting to peroxisome; protein unfolding	cytoplasm; cytosol; extracellular exosome; peroxisomal membrane; peroxisome	sp|O43933|PEX1_HUMAN^sp|O43933|PEX1_HUMAN^Q:2-1152,H:100-1283^51.802%ID^E:0^.^.	PEX1	PEX1	ATP binding; ATP hydrolysis activity; protein transporter activity; protein-containing complex binding; ubiquitin-dependent protein binding	microtubule-based peroxisome localization; peroxisome organization; protein import into peroxisome matrix; protein import into peroxisome matrix, receptor recycling; protein targeting to peroxisome; protein unfolding	cytoplasm; cytosol; extracellular exosome; peroxisomal membrane; peroxisome
TRINITY_DN9797	TRINITY_DN9797_c0_g1	TRINITY_DN9797_c0_g1_i1	freeze	control	63.2785	0	31.6392	21.5151	3.0277	7.1061	1.19371e-12	4.07173e-10	0	0	0	0	0	0.539	0	0	0.777	0	0	0.2632	Up	sp|Q9Y3Y4|PYGO1_HUMAN^sp|Q9Y3Y4|PYGO1_HUMAN^Q:406-1536,H:28-408^39.948%ID^E:7.42e-72^.^.	PYGO1	PYGO1	metal ion binding; methylated histone binding	canonical Wnt signaling pathway; hematopoietic progenitor cell differentiation; kidney development; positive regulation of transcription by RNA polymerase II; protein localization to nucleus; spermatid nucleus differentiation	nucleoplasm	sp|Q9Y3Y4|PYGO1_HUMAN^sp|Q9Y3Y4|PYGO1_HUMAN^Q:21-397,H:28-408^39.948%ID^E:2.2e-79^.^.	PYGO1	PYGO1	metal ion binding; methylated histone binding	canonical Wnt signaling pathway; hematopoietic progenitor cell differentiation; kidney development; positive regulation of transcription by RNA polymerase II; protein localization to nucleus; spermatid nucleus differentiation	nucleoplasm
TRINITY_DN983	TRINITY_DN983_c0_g1	TRINITY_DN983_c0_g1_i6	freeze	control	0	182.875	91.4373	-24.0358	3.02684	-7.9409	2.00717e-15	1.61983e-12	1.352	0	0	0	1.015	0	0	0	0	0	0.4734	0	Down	sp|Q92922|SMRC1_HUMAN^sp|Q92922|SMRC1_HUMAN^Q:394-2586,H:32-764^84.175%ID^E:0^.^.`sp|Q92922|SMRC1_HUMAN^sp|Q92922|SMRC1_HUMAN^Q:2833-3264,H:848-991^76.389%ID^E:2.88e-20^.^.	SMRC1	SMARCC1	chromatin binding; histone binding; transcription coactivator activity	animal organ morphogenesis; chromatin remodeling; insulin receptor signaling pathway; negative regulation of cell differentiation; negative regulation of proteasomal ubiquitin-dependent protein catabolic process; nervous system development; nucleosome disassembly; positive regulation of cell differentiation; positive regulation of cell population proliferation; positive regulation of DNA-template…	brahma complex; chromatin; cytoplasm; GBAF complex; kinetochore; male germ cell nucleus; nBAF complex; npBAF complex; nuclear matrix; nucleoplasm; nucleus; protein-containing complex; RSC-type complex; SWI/SNF complex; XY body;	sp|Q92922|SMRC1_HUMAN^sp|Q92922|SMRC1_HUMAN^Q:132-1142,H:32-1074^75.691%ID^E:0^.^.	SMRC1	SMARCC1	chromatin binding; histone binding; transcription coactivator activity	animal organ morphogenesis; chromatin remodeling; insulin receptor signaling pathway; negative regulation of cell differentiation; negative regulation of proteasomal ubiquitin-dependent protein catabolic process; nervous system development; nucleosome disassembly; positive regulation of cell differentiation; positive regulation of cell population proliferation; positive regulation of DNA-template…	brahma complex; chromatin; cytoplasm; GBAF complex; kinetochore; male germ cell nucleus; nBAF complex; npBAF complex; nuclear matrix; nucleoplasm; nucleus; protein-containing complex; RSC-type complex; SWI/SNF complex; XY body
TRINITY_DN9847	TRINITY_DN9847_c0_g1	TRINITY_DN9847_c0_g1_i4	freeze	control	0	53.31	26.655	-8.37088	1.50774	-5.55192	2.82543e-08	8.93914e-06	0.314	0	0.442	0.542	0.368	0	0	0	0	0	0.3332	0	Down	sp|Q9UH36|SRR1L_HUMAN^sp|Q9UH36|SRR1L_HUMAN^Q:696-1256,H:141-328^61.17%ID^E:5.57e-74^.^.	SRR1L	SRRD	na	heme biosynthetic process; microtubule-based process; regulation of circadian rhythm; regulation of heme biosynthetic process; rhythmic process	cytoplasm; nucleus	sp|Q9UH36|SRR1L_HUMAN^sp|Q9UH36|SRR1L_HUMAN^Q:47-233,H:141-328^61.17%ID^E:4.44e-80^.^.	SRR1L	SRRD	na	heme biosynthetic process; microtubule-based process; regulation of circadian rhythm; regulation of heme biosynthetic process; rhythmic process	cytoplasm; nucleus
TRINITY_DN99361	TRINITY_DN99361_c0_g1	TRINITY_DN99361_c0_g1_i2	freeze	control	159.802	0	79.9008	9.63113	1.91641	5.02561	5.01838e-07	0.00014607	0	0	0	0	0	0.662	0.321	0.383	0.326	0	0	0.3384	Up	sp|Q5VZL5|ZMYM4_HUMAN^sp|Q5VZL5|ZMYM4_HUMAN^Q:161-4081,H:216-1548^70.316%ID^E:0^.^.	ZMYM4	ZMYM4	DNA binding; zinc ion binding	cytoskeleton organization; regulation of cell morphogenesis	na	sp|Q5VZL5|ZMYM4_HUMAN^sp|Q5VZL5|ZMYM4_HUMAN^Q:12-1318,H:216-1548^71.953%ID^E:0^.^.	ZMYM4	ZMYM4	DNA binding; zinc ion binding	cytoskeleton organization; regulation of cell morphogenesis	na
